# Supplementary material for: FIA-MS/MS-Based Targeted Metabolomics of Amino Acids and Acylcarnitines Uncovers Network-Level Metabolic Reprogramming in Chronic Kidney Disease
Source: Biomedicines. 2026 Jul 18;14(7):1622. doi: 10.3390/biomedicines14071622 (PMC13406151; doi:10.3390/biomedicines14071622)
Supplement: Supplementary file 1 [file biomedicines-14-01622-s001.zip]

Archive with 2 entries (2 files):
- biomedicines-4389711 supplementary Figures.pdf
- biomedicines-4389711-supplementary Tables.xlsx
