# Supplementary material for: FIA-MS/MS-Based Targeted Metabolomics of Amino Acids and Acylcarnitines Uncovers Network-Level Metabolic Reprogramming in Chronic Kidney Disease
Source: Biomedicines. 2026 Jul 18;14(7):1622. doi: 10.3390/biomedicines14071622 (PMC13406151; doi:10.3390/biomedicines14071622)
Supplement: Supplementary file 1 [file biomedicines-14-01622-s001.zip › biomedicines-4389711-supplementary Tables.xlsx]

## Sheet: Summary
	Biomedicines
FIA-MS/MS-Based Targeted Metabolomics of Amino Acids and Acylcarnitines Uncovers Network-Level Metabolic Reprogramming in Chronic Kidney Disease
Authors:	Luisa-Gabriela Bogos, Ioana-Ecaterina Pralea, Alin-Iulian Moldovan, Yuriy Maslyennikov, Andrada-Alina Bărar, Ștefan Ursu, Ina-Maria Kacso, Alina-Ramona Potra, Radu-Cristian Moldovan*, Cristina-Adela Iuga
*Correspondence:	moldovan.radu@umfcluj.ro
Table S1.	Other demographic and clinicopathological characteristics of patients
Table S2.	List of metabolites, metabolite sums and ratios
Table S3.	Metabolites MS/MS acquisition parameters
Table S4.	Plasma metabolites measurements in CKD patients and controls
Table S5.	Urine ratios of metabolites to creatinine concentrations in CKD patients
Table S6.	Correlation analysis of clinical variables with metabolites determined in urine and plasma of CKD patients
Table S7.	Network topology parameters for correlation networks for plasma and urine of CKD patients
Table S8.	Limma linear modeling results for differential plasma metabolites between CKD and CTR groups, with and without adjustment for age and sex covariates
Table S9.	VIP scores for metabolites across PLS-DA components in CKD vs. CTR
Table S10.	Performance metrics from classical univariate ROC curve analysis of individual metabolites distinguishing CKD from CTR
Table S11.	DNEA plasma subnetworks and topology (CKD vs. CTR), plasma–urine node-level and cross-compartment distribution in CKD
Table S12.	Partial correlation changes for metabolite–metabolite edges in CKD and CTR plasma networks

## Sheet: Table S1
Table S1. Other demographic and clinicopathological characteristics of patients
CKD etiology, n (%)
Diabetic nephropathy	3 (3.8%)
Hypertensive nephropathy	22 (28.2%)
Diabetic + hypertensive nephropathy	33 (42.3%)
Other causes*	20 (25.6%)
Laboratory tests
Serum ureea (mg/dL)a	71.0 (58.0 - 109.5)
Serum albumin (mg/dL)b	4.1 ± 0.7
Uric acid (mg/dL)c	7.2 ± 1.6
Hemoglobin (g/dL)d	12.5 ± 2.8
Hematocrit (%)a	38.5 ± 5.8
Triglycerides (mg/dL)a	127.0 (88.5 - 175.0)
Total cholesterol (mg/dL)e	172.8 ± 56.0
LDL cholesterol (mg/dL)	89.0 (61.0 - 114.5)
C-reactive protein (CRP, mg/dL)c	0.4 (0.2 - 1.0)
Calcium (mg/dL)f	9.3 ± 0.9
Phosphorus (mg/dL)g	3.9 ± 1.1
Parathyroid hormone (PTH, pg/mL)h	97.3 (51.3 - 165.4)
Glucose (mg/dL)i	99.0 (88.0 - 118.0)
HbA1c (%)j	7.0 (6.2 - 8.5)
Urine creatinine (mg/dL)	29.5 ± 7.9
Albumin-to-creatinine ratio (ACR, mg/g)a	68.4 (13.5 - 382.0)
Protein-to-creatinine ratio (PCR, mg/g)d	328.5 (95.4 - 1104.8)
Proteinuria, n (%)c	29 (40.8%)
Leukocyturia, n (%)c	24 (33.8%)
Glycosuria, n (%)c	40 (56.3%)
Hematuria, n (%)c	9 (12.7%)
HTN measurements and staging
Systolic blood pressure (mmHg)	145.4 ± 21.7
Diastolic blood pressure (mmHg)	82.8 ± 13.3
Hypertension stage, n (%)k
Stage 1	4 (5.4%)
Stage 2	33 (44.6%)
Stage 3	37 (50%)
Medication, n (%)
ACE inhibitors / ARBs	58 (74.4%)
SGLT2 inhibitors	10 (12.8%)
Antihypertensive agentsd	64 (92.1%)
Antidiabetic agents	48 (61.5%)
Lipid-lowering agentsf	41 (56.2%)
Uric acid-lowering agentsf	11 (15.1%)
1Continuous variables are presented as mean ± SD or median (interquartile range, Q1–Q3) and categorical variables are presented as number (percentage).
Superscript letters indicate the number of patients with available data for the corresponding variables (a = 75; b = 70; c = 71; d = 76; e = 77; f = 73; g = 72; h = 62; i = 69; j = 40; k = 74).
*Other causes: unknown/not available data, urologic causes (e.g. obstruction; nephrectomy); glomerular diseases and tubulointerstitial nephritis.

## Sheet: Table S2
Table S2. List of metabolites, metabolite sums and ratios
	Metabolite	Abreviation	Observations
1.	Glycine	Gly
2.	Leucine and Isoleucine	Leu	Sum of Leu and Ile
3.	Ornithine	Orn
4.	Methionine	Met
5.	Citrulline	Cit
6.	Arginine	Arg
7.	Argininosuccinic acid	ASA
8.	Alanine	Ala
9.	Valine	Val
10.	Histidine	His
11.	Methylhistidine	MetHis	Sum of 1- and 3-methylhistidine
12.	Proline	Pro
13.	Glutamine	Gln
14.	Phenylalanine	Phe
15.	Lysine	Lys
16.	Serine	Ser
17.	Threonine	Thr
18.	Tyrosine	Tyr
19.	Tryptophan	Trp
20.	Aspartic acid	Asp
21.	Glutamic acid	Glu
22.	C0-Carnitine	C0	Free carnitine
23.	C2-Carnitine	C2	Acetylcarnitine
24.	C3-Carnitine	C3	Propionylcarnitine
25.	C3DC-Carnitine	C3DC	Malonylcarnitine
26.	C4-Carnitine	C4	Butyrylcarnitine
27.	C4-OH-Carnitine	C4-OH	3-Hydroxybutyrylcarnitine
28.	C4DC-Carnitine	C4DC	Succinylcarnitine
29.	C5-Carnitine	C5	Valerylcarnitine
30.	C5:1-Carnitine	C5:1	Methylcrotonylcarnitine/Tiglylcarnitine
31.	C5-OH-Carnitine	C5-OH	3-Hydroxyvalerylcarnitine
32.	C5DC-Carnitine	C5DC	Glutarylcarnitine
33.	C6-Carnitine	C6	Caproylcarnitine
34.	C6DC-Carnitine	C6DC	Adipylcarnitine
35.	C8-Carnitine	C8	Octanoylcarnitine
36.	C8:1-Carnitine	C8:1	Octenoylcarnitine
37.	C8DC-Carnitine	C8DC	Suberylcarnitine
38.	C10-Carnitine	C10	Decanoylcarnitine
39.	C10:1-Carnitine	C10:1	Decenoylcarnitine
40.	C10:2-Carnitine	C10:2	Decadienoylcarnitine
41.	C10DC-Carnitine	C10DC	Decanedioylcarnitine
42.	C12-Carnitine	C12	Lauroylcarnitine
43.	C12:1-Carnitine	C12:1	Dodecenoylcarnitine
44.	C12DC-Carnitine	C12DC	Dodecanedioylcarnitine
45.	C14-Carnitine	C14	Myristoylcarnitine
46.	C14:1-Carnitine	C14:1	Tetradecenoylcarnitine
47.	C14:2-Carnitine	C14:2	Tetradecadienoylcarnitine
48.	C14-OH-Carnitine	C14-OH	3-Hydroxy-tetradecanoylcarnitine
49.	C14DC-Carnitine	C14DC	Tetracanedioylcarnitine
50.	C16-Carnitine	C16	Palmitoylcarnitine
51.	C16:1-Carnitine	C16:1	Hexadecenoylcarnitine
52.	C16-OH-Carnitine	C16-OH	3-Hydroxy-hexadecanoylcarnitine
53.	C16:1-OH-Carnitine	C16:1-OH	3-Hydroxy-hexadecenoylcarnitine
54.	C16DC-Carnitine	C16DC	Hexadecanedioylcarnitine
55.	C18-Carnitine	C18	Stearoylcarnitine
56.	C18:1-Carnitine	C18:1	Octadecenoylcarnitine
57.	C18:2-Carnitine	C18:2	Octadecadienylcarnitine
58.	C18-OH-Carnitine	C18-OH	3-Hydroxysteroylcarnitine
59.	C18:1-OH-Carnitine	C18:1-OH	3-Hydroxyoleylcarnitine
60.	C18:2-OH-Carnitine	C18:2-OH	3-Hydroxylinoleoylcarnitine
61.	C18DC-Carnitine	C18DC	Octadecanedioylcarnitine
62.	C20-Carnitine	C20	Eicosanoylcarnitine
63.	C20DC-Carnitine	C20DC	Eicosanedioylcarnitine
64.	C22-Carnitine	C22	Behenoylcarnitine
65.	C24 and C18:1DC-Carnitine	C24&C18:1DC	Lignoceroylcarnitine
66.	C26-Carnitine	C26	Cerotoylcarnitine
	Metabolites sums or ratios	Abreviations	Observations
67.	Fischer Ratio	Fischer Ratio	Ratio of branched-chain amino acids to aromatic amino acids - (Ile + Leu + Val) / (Phe + Trp + Tyr)
68.	GABR	GABR	Global arginine bioavailability ratio - Arg / (Orn + Cit)
69.	Glutaminase activity	Glutaminase activity	Glu / Gln ratio
70.	Gly Synthesis	Gly Synthesis	Gly / Ser ratio
71.	NESS/ESS	NESS/ESS	Ratio of non- essential to essential amino acids
72.	Cit Synthesis	Cit Synthesis	Cit / Orn ratio
73.	NOS activity	NOS activity	Nitric oxide synthase activity - Cit / Arg ratio
74.	AA Sum	AA Sum	Sum of all amino acids
75.	Aromatic AA sum	Aromatic AA sum	Sum of all aromatic amino acids
76.	BCAA sum	BCAA sum	Sum of branched-chain amino acids
77.	ESS AA sum	ESS AA sum	Sum of all essential amino acids
78.	NESS AA sum	NESS AA sum	Sum of all non-essential amino acids
79.	Glucogenic AA sum	Glucogenic AA sum	Sum of glucogenic amino acids
80.	Ketogenic AA sum	Ketogenic AA sum	Sum of ketogenic amino acids
81.	MetHis Synthesis	MetHis Synthesis	Methylhistidine synthesis (MetHis/His ratio)
82.	Orn Synthesis	Orn Synthesis	Ornithine synthesis - Orn / Arg
83.	Valinemia	Valinemia	Indicator of Valinemia and MSUD - Val / Phe
84.	AC Sum	AC Sum	Sum of all acylcarnitines
85.	Beta Oxydation	Beta Oxydation	(C2 + C3) / C0
86.	C2/C0	C2/C0	Indicator beta oxidation rate
87.	Pro/Cit	Pro/Cit	Ratio of Pro to Cit
88.	Leu/Ala	Leu/Ala	Indicator of MSUD
89.	Leu/Phe	Leu/Phe	Indicator of MSUD
90.	Phe/Tyr	Phe/Tyr	Indicator of PKU
91.	C3/C16	C3/C16	Indicator of PA/ Indicator of MA
92.	C3/C2	C3/C2	Indicator of PA/ Indicator of MA
93.	C3DC/C10	C3DC/C10	Indicator of MAL
94.	C4/C2	C4/C2	Indicator of IBG/ Indicator of SCAD
95.	C4/C3	C4/C3	Indicator of IBG/ Indicator of SCAD
96.	C5/C0	C5/C0	Indicator of IVA
97.	C5/C2	C5/C2	Indicator of IVA
98.	C5/C3	C5/C3	Indicator of IVA
99.	C5-OH/C0	C5-OH/C0	Indicator of 3-MCC
100.	C5-OH/C8	C5-OH/C8	Indicator of 3-MCC
101.	C5DC/C16	C5DC/C16	Indicator of GA-1
102.	C5DC/C5-OH	C5DC/C5-OH	Indicator of GA-1
103.	C5DC/C8	C5DC/C8	Indicator of GA-1
104.	C8/C10	C8/C10	Indicator of MCAD/ Indicator of MCKAT
105.	C8/C2	C8/C2	Indicator of MCAD/ Indicator of MCKAT
106.	C14:1/C12:1	C14:1/C12:1	Indicator of VLCAD
107.	C14:1/C16	C14:1/C16	Indicator of VLCAD
108.	C14:1/C2	C14:1/C2	Indicator of VLCAD
109.	C14:1/C4	C14:1/C4	Indicator of VLCAD
110.	C16-OH/C16	C16-OH/C16	Indicator of TFP/ Indicator of LCHAD
111.	C24/C22	C24/C22	Indicator of X-ALD/ peroxisomal disorders
112.	C26/C22	C26/C22	Indicator of X-ALD/ peroxisomal disorders

## Sheet: Table S3
Table S3. Metabolites MS/MS acquisition parameters
	Compound	Acquisition mode	Trace	Quantification relative to:
1.	Gly	MRM	132.1>76.2 (CE: 8 eV)	15N; 2-13C-Glycine
2.	15N; 2-13C-Glycine	MRM	134.2>78.2 (CE: 8 eV)
3.	Leu	MRM	188.2>86.2 (CE: 12 eV)	[2H3]-Leucine
4.	[2H3]-Leucine	MRM	191.2>89.2 (CE: 12 eV)
5.	Orn	MRM	189.3>70.2 (CE: 16 eV)	[2H2]-Ornithine-2HCl
6.	[2H2]-Ornithine-2HCl	MRM	191.3>72.2 (CE: 16 eV)
7.	Met	MRM	206.3>104.2 (CE: 10 eV)	[2H3]-Methionine
8.	[2H3]-Methionine	MRM	209.3.107.2 (CE: 12 eV)
9.	Cit	MRM	232.2>113.2 (CE: 18 eV)	[2H2]-Citrulline
10.	[2H2]-Citrulline	MRM	234.2>115.2 (CE: 18 eV)
11.	Arg	MRM	231.2>70.2 (CE: 22 eV)	[2H4]; 5-13C-Arginine-HCl
12.	[2H4]; 5-13C-Arginine-HCl	MRM	236.2>75.2 (CE: 25 eV)
13.	ASA	MRM	459.3>144.3 (CE: 30 eV)	[2H4]; 5-13C-Arginine-HCl
14.	Lys	MRM	203.2>116.2 (CE: 18 eV)
15.	Ala	Neutral-loss scan*	146	[2H4]-Alanine
16.	[2H4]-Alanine	Neutral-loss scan	150
17.	Val	Neutral-loss scan	174.1	[2H8]-Valine
18.	[2H8]-Valine	Neutral-loss scan	182.2
19.	His	Neutral-loss scan	212.1	[2H3]-Leucine
20.	MetHis	Neutral-loss scan	226	[2H3]-Leucine
21.	Pro	Neutral-loss scan	172.1	[2H3]-Leucine
22.	Gln	Neutral-loss scan	186.2	[2H3]-Leucine
23.	Phe	Neutral-loss scan	222.3	[2H5]-Phenylalanine
24.	[2H5]-Phenylalanine	Neutral-loss scan	228.3
25.	Ser	Neutral-loss scan	162.1	[2H4]-Tyrosine
26.	Thr	Neutral-loss scan	176.1	[2H4]-Tyrosine
27.	Tyr	Neutral-loss scan	238.1	[2H4]-Tyrosine
28.	[2H4]-Tyrosine	Neutral-loss scan	244.1
29.	Trp	Neutral-loss scan	261.1	[2H4]-Tyrosine
30.	Asp	Neutral-loss scan	246.2	[2H3]-Aspartate
31.	[2H3]-Aspartate	Neutral-loss scan	249.2
32.	Glu	Neutral-loss scan	260.2	[2H3]-Glutamate
33.	[2H3]-Glutamate	Neutral-loss scan	263.2
34.	C0	Precursor-ion scan**	218	[2H9]-Carnitine (free carnitine)
35.	[2H9]-Carnitine (free carnitine)	Precursor-ion scan	227
36.	C2	Precursor-ion scan	260.1	[2H3]-Acetylcarnitine (C2)
37.	[2H3]-Acetylcarnitine (C2)	Precursor-ion scan	263.1
38.	C3	Precursor-ion scan	274.1	[2H3]-Propionylcarnitine (C3)
39.	[2H3]-Propionylcarnitine (C3)	Precursor-ion scan	277.1
40.	C3DC	Precursor-ion scan	360.3	[2H3]-Propionylcarnitine (C3)
41.	C4	Precursor-ion scan	288.2	[2H3]-Butyrylcarnitine (C4)
42.	[2H3]-Butyrylcarnitine (C4)	Precursor-ion scan	290.9
43.	C4-OH	Precursor-ion scan	304.3	[2H3]-Butyrylcarnitine (C4)
44.	C4DC	Precursor-ion scan	374.3	[2H3]-Butyrylcarnitine (C4)
45.	C5	Precursor-ion scan	302.2	[2H9]-Isovalerylcarnitine (C5)
46.	[2H9]-Isovalerylcarnitine (C5)	Precursor-ion scan	311.2
47.	C5:1	Precursor-ion scan	300.3	[2H9]-Isovalerylcarnitine (C5)
48.	C5-OH	Precursor-ion scan	318.3	[2H9]-Isovalerylcarnitine (C5)
49.	C5DC	Precursor-ion scan	388.3	[2H9]-Isovalerylcarnitine (C5)
50.	C6	Precursor-ion scan	316	[2H3]-Octanoylcarnitine (C8)
51.	C6DC	Precursor-ion scan	402.4	[2H3]-Octanoylcarnitine (C8)
52.	C8	Precursor-ion scan	344.1	[2H3]-Octanoylcarnitine (C8)
53.	[2H3]-Octanoylcarnitine (C8)	Precursor-ion scan	347.3
54.	C8:1	Precursor-ion scan	342.3	[2H3]-Octanoylcarnitine (C8)
55.	C8DC	Precursor-ion scan	430.4	[2H3]-Octanoylcarnitine (C8)
56.	C10	Precursor-ion scan	372.1	[2H9]-Myristoylcarnitine (C14)
57.	C10:1	Precursor-ion scan	370.3	[2H9]-Myristoylcarnitine (C14)
58.	C10:2	Precursor-ion scan	368.3	[2H9]-Myristoylcarnitine (C14)
59.	C10DC	Precursor-ion scan	458.4	[2H9]-Myristoylcarnitine (C14)
60.	C12	Precursor-ion scan	400.3	[2H9]-Myristoylcarnitine (C14)
61.	C12:1	Precursor-ion scan	398.3	[2H9]-Myristoylcarnitine (C14)
62.	C12DC	Precursor-ion scan	486.4	[2H9]-Myristoylcarnitine (C14)
63.	C14	Precursor-ion scan	428.3	[2H9]-Myristoylcarnitine (C14)
64.	[2H9]-Myristoylcarnitine (C14)	Precursor-ion scan	437.3
65.	C14:1	Precursor-ion scan	426.3	[2H9]-Myristoylcarnitine (C14)
66.	C14:2	Precursor-ion scan	424.3	[2H9]-Myristoylcarnitine (C14)
67.	C14-OH	Precursor-ion scan	444.4	[2H9]-Myristoylcarnitine (C14)
68.	C14DC	Precursor-ion scan	514.4	[2H3]-Palmitoylcarnitine (C16)
69.	C16	Precursor-ion scan	456.5	[2H3]-Palmitoylcarnitine (C16)
70.	[2H3]-Palmitoylcarnitine (C16)	Precursor-ion scan	459.3
71.	C16:1	Precursor-ion scan	454.4	[2H3]-Palmitoylcarnitine (C16)
72.	C16-OH	Precursor-ion scan	472.4	[2H3]-Palmitoylcarnitine (C16)
73.	C16:1-OH	Precursor-ion scan	470.4	[2H3]-Palmitoylcarnitine (C16)
74.	C16DC	Precursor-ion scan	542.4	[2H3]-Palmitoylcarnitine (C16)
75.	C18	Precursor-ion scan	484.4	[2H3]-Palmitoylcarnitine (C16)
76.	C18:1	Precursor-ion scan	482.4	[2H3]-Palmitoylcarnitine (C16)
77.	C18:2	Precursor-ion scan	480.4	[2H3]-Palmitoylcarnitine (C16)
78.	C18-OH	Precursor-ion scan	500.4	[2H3]-Palmitoylcarnitine (C16)
79.	C18:1-OH	Precursor-ion scan	498.4	[2H3]-Palmitoylcarnitine (C16)
80.	C18:2-OH	Precursor-ion scan	496.4	[2H3]-Palmitoylcarnitine (C16)
81.	C18DC	Precursor-ion scan	570.4	[2H3]-Palmitoylcarnitine (C16)
82.	C20	Precursor-ion scan	512.4	[2H3]-Palmitoylcarnitine (C16)
83.	C20DC	Precursor-ion scan	598.4	[2H3]-Palmitoylcarnitine (C16)
84.	C22	Precursor-ion scan	540.4	[2H3]-Palmitoylcarnitine (C16)
85.	C24&C18:1DC	Precursor-ion scan	568.4	[2H3]-Palmitoylcarnitine (C16)
86.	C26	Precursor-ion scan	596.4	[2H3]-Palmitoylcarnitine (C16)
	*Neutral-loss scan parameters: losses of m/z 102.0, Scan range 140-270 m/z, CE: 30 eV.
	**Precursor-ion scan parameters: precursors of m/z 85.0, Scan range: 200-620 m/z, CE: 19 eV.

## Sheet: Table S4
Table S4. Plasma metabolites measurements in CKD patients and controls
SampleID	Group	Fischer Ratio	GABR	Glutaminase activity	Gly Synthesis	NESS/ESS	Pro/Cit	Cit Synthesis	NOS activity	AA Sum	Aromatic AA sum	BCAA sum	ESS AA sum	NESS AA sum	Glucogenic AA sum	Ketogenic AA sum	MetHis Synthesis	Orn Synthesis	Valinemia	AC Sum	Beta Oxydation	C2/C0	Gly	Leu	Leu/Ala	Leu/Phe	Orn	Met	Cit	Arg	ASA	C0	C2	C3	C3/C16	C3/C2	C3DC	C3DC/C10	C4	C4/C2	C4/C3	C4-OH	C4DC	C5:1	C5	C5/C0	C5/C2	C5/C3	C5-OH
CTR1	CTR	1.55438	0.239062	1.97212	25.6808	3.92048	5.0616	0.107196	0.404989	2310.88	185.27	287.98	756.08	1877.44	2096.85	136.36	0.158195	3.77802	3.04376	58.785	0.293395	0.27465	635.6	98.78	0.437273	1.58912	522.5	15.98	56.01	138.3	0.062	42.09	11.56	0.789	7.49	0.068	0.084	0.74	0.296	0.026	0.376	0.057	0.035	0.035	0.189	0.004	0.016	0.24	0.068
CTR10	CTR	2.05998	0.24463	1.31895	10.317	2.3656	6.5206	0.0710369	0.271125	1863.66	185.73	382.6	785.886	1350.58	1624.09	183.64	0.187049	3.81668	3.19249	63.263	0.540507	0.520839	214.8	152.9	0.545876	2.12509	485.1	23.61	34.46	127.1	0.085	36.71	19.12	0.722	5.466	0.038	0.142	1.444	0.416	0.022	0.576	0.193	0.07	0.054	0.29	0.007	0.015	0.401	0.097
CTR11	CTR	1.6954	0.235992	1.55059	16.4171	3.12825	7.39899	0.066917	0.265772	2166.52	188.51	319.6	781.51	1686.25	1936.98	159.63	0.0828275	3.97166	3.25589	54.697	0.271613	0.250809	418.8	124.8	0.451683	2.08591	532.6	19.65	35.64	134.1	0.049	39.56	9.922	0.823	7.407	0.083	0.095	1.265	0.374	0.038	0.454	0.035	0.034	0.031	0.177	0.004	0.018	0.216	0.045
CTR12	CTR	1.64865	0.179763	1.30757	11.2468	2.24006	6.65746	0.0672654	0.350605	2104.17	260.94	430.2	949.27	1459.02	1742.98	200.13	0.119821	5.21227	2.79082	75.177	0.528494	0.512753	262.5	168.7	0.849874	1.80043	645.8	25.25	43.44	123.9	0.074	45.87	23.52	0.722	4.98	0.031	0.156	1.559	0.352	0.015	0.487	0.131	0.053	0.034	0.208	0.004	0.009	0.288	0.061
CTR13	CTR	1.67681	0.256421	0.676471	14.7364	2.55577	3.93737	0.137727	0.472093	1842.76	184.1	308.7	759.64	1398.49	1649.09	179.57	0.109461	3.42774	2.94872	72.979	0.466731	0.440645	332.6	110.9	0.590522	1.65325	412.7	20.5	56.84	120.4	0.073	46.5	20.49	1.213	10.77	0.059	0.136	1.348	0.282	0.014	0.233	0.084	0.053	0.042	0.189	0.004	0.009	0.156	0.067
CTR14	CTR	1.736	0.223767	1.33639	11.892	3.71844	10.3837	0.0603073	0.25418	2376.54	190.15	330.1	856.32	1901.46	2123.59	182.9	0.162504	4.21475	2.29659	55.448	0.174966	0.154387	226.9	137.6	0.506441	1.64161	514.2	19.78	31.01	122	0.069	43.54	6.722	0.896	11.8	0.133	0.077	1.833	0.253	0.038	0.283	0.049	0.061	0.064	0.27	0.006	0.04	0.301	0.078
CTR15	CTR	1.71284	0.195645	2.81836	19.6236	3.17511	10.1419	0.0514267	0.25	2056.33	181.92	311.6	715.37	1585.27	1804.32	158.12	0.113405	4.86129	2.87912	64.007	0.370499	0.357276	406.6	139.4	0.53125	2.33071	452.1	16.4	23.25	93	0.064	42.88	15.32	0.567	4.625	0.037	0.117	0.958	0.206	0.013	0.364	0.059	0.079	0.026	0.219	0.005	0.014	0.387	0.071
CTR16	CTR	1.52428	0.245825	2.77016	21.2607	3.40742	6.12664	0.0726548	0.275536	1845.2	159.19	242.65	594.074	1429.12	1619.97	132.39	0.0999513	3.7924	2.44526	62.103	0.683931	0.670749	398	88.55	0.362613	1.40511	389.1	16.18	28.27	102.6	0.053	34.29	23	0.452	2.907	0.02	0.079	0.995	0.22	0.01	0.487	0.13	0.039	0.02	0.129	0.004	0.006	0.286	0.04
CTR17	CTR	1.2944	0.403466	1.53425	12.3059	2.92632	11.6023	0.0975379	0.220266	3368.06	401.5	519.7	1523.82	2515.76	2810.54	280.12	0.100898	2.25826	2.56812	38.751	0.232823	0.202955	481.9	220	0.496951	1.88518	560.5	56.3	54.67	248.2	0.059	28.76	5.837	0.859	13.39	0.147	0.047	1.363	0.177	0.03	0.206	0.026	0.029	0.021	0.187	0.006	0.032	0.218	0.036
CTR18	CTR	1.24892	0.242898	1.24108	13.2479	2.94078	10.0199	0.0944392	0.355252	2119.78	254.38	317.7	953.9	1591.67	1813.7	149.76	0.0896652	3.76169	2.43141	64.238	0.254202	0.232108	274.1	111.2	0.428847	1.30931	426.2	26.65	40.25	113.3	0.056	46.53	10.8	1.028	6.339	0.095	0.152	0.708	0.386	0.036	0.376	0.045	0.057	0.041	0.246	0.005	0.023	0.24	0.051
CTR19	CTR	1.29781	0.247212	0.75597	15.1921	2.96603	7.99514	0.0863362	0.321484	1840.55	201.57	261.6	720.687	1424.1	1628.98	144	0.0778937	3.72363	2.2287	39.793	0.261194	0.239743	340	104.9	0.538225	1.49196	381.3	15.01	32.92	102.4	0.061	28.81	6.907	0.618	6.688	0.089	0.062	1.21	0.237	0.034	0.383	0.038	0.029	0.03	0.169	0.006	0.024	0.274	0.045
CTR2	CTR	1.6045	0.290621	1.20872	14.4497	2.54082	6.09724	0.089619	0.283008	1935.09	211.78	339.8	779.545	1414.74	1655.47	175.63	0.105928	3.15789	2.87777	54.555	0.368709	0.347101	245.5	134.5	0.521722	1.88534	420	19.07	37.64	133	0.059	36.56	12.69	0.79	6.052	0.062	0.131	0.774	0.413	0.032	0.523	0.052	0.04	0.033	0.263	0.007	0.021	0.333	0.05
CTR20	CTR	1.84984	0.374835	2.1086	13.5481	2.55299	5.90323	0.0888798	0.217762	2316.84	221.37	409.5	901.34	1692.63	2001.27	209.3	0.13019	2.45008	3.187	53.846	0.318427	0.298667	328	166.3	0.662286	2.17927	488.3	27.41	43.4	199.3	0.062	37.5	11.2	0.741	6.579	0.066	0.105	0.989	0.259	0.023	0.35	0.042	0.056	0.049	0.166	0.004	0.015	0.225	0.06
CTR21	CTR	1.58227	0.227426	1.62375	16.8767	2.63535	6.28094	0.0847731	0.34362	1599.77	175.88	278.29	654.64	1177.08	1393.88	115.06	0.119537	4.05341	2.97266	62.255	0.183158	0.170481	254.5	96.69	0.551569	1.58275	409.8	12.2	34.74	101.1	0.056	49.46	8.432	0.627	6.773	0.074	0.043	1.245	0.173	0.02	0.276	0.024	0.046	0.028	0.167	0.003	0.02	0.267	0.048
CTR22	CTR	2.12567	0.253385	2.2036	13.8712	2.33676	13.0093	0.0620972	0.230742	2089.92	187.47	398.5	945.51	1478.42	1804.08	185.5	0.0933723	3.71582	4.05307	55.349	0.3336	0.312517	217.5	131.2	0.615673	1.98939	415.8	15.87	25.82	111.9	0.048	37.47	11.71	0.79	5.662	0.067	0.106	0.945	0.432	0.037	0.547	0.073	0.047	0.043	0.269	0.007	0.023	0.34	0.051
CTR23	CTR	1.72418	0.16833	2.05503	25.4503	3.87589	5.1565	0.1177	0.625592	2458.9	178.52	307.8	852.04	1987.71	2242.77	153.91	0.179699	5.31512	2.56397	75.964	0.399899	0.372748	488.9	116.4	0.366499	1.55928	583.6	20.38	68.69	109.8	0.168	49.39	18.41	1.341	10.44	0.073	0.22	1.228	0.891	0.048	0.664	0.106	0.089	0.096	0.372	0.007	0.02	0.277	0.144
CTR24	CTR	1.34214	0.334619	1.2835	12.3541	2.83504	7.98966	0.0625921	0.176036	2487.34	282.98	379.8	909.06	1867.98	2140.36	186.4	0.0963931	2.81244	2.72596	63.447	0.255556	0.231764	385.2	153.9	0.549251	1.85713	556.3	27.88	34.82	197.8	0.069	47.16	10.93	1.122	8.697	0.102	0.101	1.045	0.272	0.025	0.242	0.05	0.033	0.028	0.19	0.004	0.017	0.169	0.077
CTR25	CTR	1.55891	0.289052	1.26848	19.301	3.10561	7.2768	0.0953953	0.301287	2374.63	215.15	335.4	913.97	1824.11	2082.87	194.31	0.115534	3.1583	2.39426	62.932	0.180884	0.166754	450.1	141.8	0.474247	1.75365	490.8	21.79	46.82	155.4	0.064	49.75	8.296	0.703	7.248	0.084	0.068	1.685	0.224	0.027	0.318	0.046	0.036	0.036	0.201	0.004	0.024	0.285	0.062
CTR26	CTR	1.70593	0.292794	1.813	12.8759	2.69387	5.30793	0.103037	0.319037	1951.66	197.37	336.7	749.95	1456.12	1695.98	170.61	0.17836	3.09633	2.91933	65.36	0.505507	0.480513	274.9	140.2	0.595329	2.0829	405	19.77	41.73	130.8	0.08	39.77	19.11	0.994	8.679	0.052	0.153	1.163	0.37	0.019	0.372	0.094	0.047	0.056	0.259	0.006	0.014	0.26	0.088
CTR27	CTR	1.5504	0.263396	1.8921	16.1136	3.75875	7.99151	0.0920988	0.320172	2216.95	172.02	266.7	809.82	1762.59	1985.41	138.48	0.117623	3.47639	2.45224	52.98	0.219539	0.200595	428.3	108.8	0.516374	1.6897	486	20.67	44.76	139.8	0.055	40.33	8.09	0.764	8.157	0.094	0.068	1.048	0.136	0.017	0.178	0.029	0.043	0.024	0.154	0.004	0.019	0.202	0.046
CTR28	CTR	1.4417	0.286078	1.88238	13.3775	3.15347	5.20873	0.0844081	0.272086	2101.65	199.07	287	688.34	1619.97	1849.61	151.25	0.128211	3.22346	2.68981	63.189	0.354257	0.339137	383.4	108.8	0.363758	1.64226	434.2	24.42	36.65	134.7	0.063	41.93	14.22	0.634	4.171	0.045	0.13	0.444	0.589	0.041	0.928	0.05	0.066	0.03	0.15	0.003	0.011	0.237	0.057
CTR29	CTR	1.62496	0.362182	2.19817	13.7471	2.77355	8.42162	0.0714995	0.18424	2739.57	277.73	451.3	1118.19	2019.7	2317.8	241.53	0.126795	2.5768	2.88134	56.921	0.230838	0.196245	420.8	194.4	0.609978	2.18035	644.2	43.15	46.06	250	0.06	42.61	8.362	1.474	13.54	0.176	0.067	1.818	0.367	0.044	0.249	0.037	0.045	0.032	0.301	0.007	0.036	0.204	0.07
CTR3	CTR	1.37548	0.298507	3.3492	13.9593	3.92776	11.4864	0.0526106	0.167437	2459.47	207.71	285.7	747.17	1964.47	2181.63	141.55	0.0703943	3.18256	2.61506	60.981	0.450976	0.44016	370.2	112.4	0.446741	1.69609	427.1	25.02	22.47	134.2	0.042	39.94	17.58	0.432	3.495	0.025	0.055	1.227	0.15	0.009	0.347	0.076	0.029	0.015	0.096	0.002	0.005	0.221	0.04
CTR30	CTR	1.5261	0.279446	0.699839	16.2018	2.73663	6.09353	0.0918753	0.301112	2573.79	296.31	452.2	1083.48	2000.48	2289.46	237.22	0.13897	3.2774	2.71446	53.217	0.214296	0.185605	386.9	203.8	0.637473	2.22708	619.1	39.51	56.88	188.9	0.071	40.64	7.543	1.166	10.32	0.154	0.05	1.274	0.393	0.052	0.337	0.045	0.026	0.035	0.222	0.005	0.029	0.19	0.046
CTR31	CTR	1.64332	0.240415	1.63127	11.0283	3.56746	11.591	0.0782807	0.301969	1886.83	146.94	241.47	697.24	1516.74	1723.56	118.03	0.104805	3.85751	3.44628	68.034	0.564831	0.548509	319.6	80.77	0.341667	1.73215	329.2	18.72	25.77	85.34	0.068	39.58	21.71	0.646	4.85	0.03	0.177	0.604	0.291	0.013	0.451	0.066	0.048	0.035	0.167	0.004	0.008	0.259	0.049
CTR32	CTR	1.30049	0.205438	2.24836	20.2401	3.03364	7.52603	0.0701913	0.319257	2024.04	218.38	284	738.96	1522.31	1732.51	152.23	0.0705876	4.54839	2.0519	34.309	0.248462	0.223012	446.7	121.9	0.656435	1.54304	465.3	20.9	32.66	102.3	0.064	25.03	5.582	0.637	7.693	0.114	0.052	1.231	0.211	0.038	0.331	0.029	0.035	0.023	0.153	0.006	0.027	0.239	0.047
CTR33	CTR	2.34164	0.342685	0.999617	16.7168	3.48158	8.44814	0.0576929	0.159172	2332.3	161.81	378.9	864.76	1965.04	2296.91	134.88	0.128987	2.75896	4.03118	70.08	0.52299	0.509373	367.1	120.3	0.48665	1.87529	646.7	22.45	37.31	234.4	0.066	40.54	20.65	0.552	2.547	0.027	0.198	1.099	0.419	0.02	0.76	0.315	0.041	0.036	0.126	0.003	0.006	0.229	0.062
CTR34	CTR	2.06856	0.183603	2.34178	21.6859	2.8908	11.5862	0.0548166	0.283045	2245.52	176.79	365.7	951.6	1696.32	1985.95	189.28	0.11625	5.16349	3.25835	54.7	0.238139	0.221548	375.6	141.2	0.693517	2.04935	596.9	18.95	32.72	115.6	0.06	39.54	8.76	0.656	7.212	0.075	0.075	0.897	0.268	0.03	0.408	0.032	0.045	0.025	0.145	0.003	0.017	0.221	0.05
CTR35	CTR	1.40462	0.239911	1.55775	16.6204	3.34735	8.76593	0.0632852	0.248087	2110.95	187.93	263.97	737.45	1658.71	1884.17	145.35	0.117596	3.92013	2.60085	51.19	0.357013	0.33392	383.1	99.57	0.362336	1.57523	471.2	21.75	29.82	120.2	0.057	34.08	11.38	0.787	6.212	0.069	0.119	0.833	0.288	0.025	0.366	0.047	0.041	0.029	0.159	0.004	0.014	0.202	0.054
CTR36	CTR	1.51087	0.150117	1.3475	20.4997	5.20182	4.5388	0.115943	0.692108	3056.53	177.58	268.3	756.9	2633.16	2848.9	175.95	0.24902	5.96938	2.53052	89.871	0.434146	0.419327	377.4	108.7	0.346841	1.72348	506.8	22.77	58.76	84.9	0.114	57.02	23.91	0.845	4.441	0.035	0.352	1.036	0.443	0.018	0.524	0.107	0.116	0.048	0.247	0.004	0.01	0.293	0.105
CTR37	CTR	1.66611	0.311234	1.23696	14.2	2.5163	16.6531	0.0666473	0.200759	3105.03	360.12	600	1529.46	2227.93	2597.11	324.2	0.105127	3.01226	1.884	59.662	0.264307	0.232419	262.7	283.3	0.77341	1.68531	516	39.88	34.39	171.3	0.053	43.37	10.08	1.383	11.47	0.137	0.133	1.208	0.324	0.032	0.234	0.048	0.061	0.033	0.281	0.006	0.028	0.203	0.05
CTR38	CTR	1.56643	0.171055	1.75152	15.9418	3.73292	10.3939	0.0813941	0.440019	2267.16	172.75	270.6	940.22	1834.73	2050.31	159.2	0.108103	5.40604	3.01981	48.073	0.251179	0.231685	339.4	101.4	0.403984	1.80974	555.2	15.63	45.19	102.7	0.046	35.19	8.153	0.686	6.845	0.084	0.076	0.94	0.268	0.033	0.39	0.032	0.041	0.033	0.145	0.004	0.018	0.212	0.051
CTR39	CTR	1.4228	0.262983	2.35445	15.5614	3.12527	13.2266	0.0492119	0.178352	2650.54	267.5	380.6	1048.22	1987.14	2261.59	211.28	0.119823	3.62417	1.7845	50.156	0.279597	0.259558	443.5	171.1	0.514432	1.45741	602.7	30.57	29.66	166.3	0.056	35.73	9.274	0.716	7.628	0.077	0.114	1.028	0.28	0.03	0.391	0.042	0.043	0.026	0.192	0.005	0.021	0.269	0.054
CTR4	CTR	1.90401	0.215025	1.82439	7.50349	2.77983	7.15127	0.095727	0.406297	1712.37	170.43	324.5	702.27	1275.44	1469.36	154.58	0.162753	4.24433	3.20246	62.824	0.492214	0.469211	161.4	132	0.728477	2.19597	337	14.01	32.26	79.4	0.078	39.3	18.44	0.904	7.789	0.049	0.105	1.665	0.317	0.017	0.351	0.109	0.046	0.034	0.199	0.005	0.011	0.221	0.056
CTR40	CTR	1.34036	0.246442	2.06234	18.6813	3.92398	14.823	0.0410577	0.160031	2639.84	215.39	288.7	819.6	2118.44	2336.27	172.55	0.0615718	3.89772	2.49014	39.015	0.252837	0.234598	772.1	124.6	0.404414	1.89074	495.4	24.82	20.34	127.1	0.043	28.73	6.74	0.524	6.931	0.078	0.03	0.993	0.102	0.015	0.195	0.022	0.024	0.019	0.082	0.003	0.012	0.156	0.028
CTR41	CTR	1.4971	0.299899	1.63533	17.9493	3.34407	7.17617	0.098128	0.297965	2273.51	194.51	291.2	809.5	1776.47	1997.54	171.35	0.105211	3.03649	3.19928	44.409	0.283081	0.261553	545.3	113	0.514338	2.02873	432.7	20.74	42.46	142.5	0.041	31.68	8.286	0.682	8.624	0.082	0.047	0.587	0.248	0.03	0.363	0.029	0.037	0.029	0.145	0.004	0.017	0.213	0.046
CTR42	CTR	1.87246	0.296175	5.49885	42.1948	6.45123	3.66422	0.20508	0.574591	3536.33	147.56	276.3	830.38	3127.75	3387.16	132.31	0.503786	2.80179	2.93297	77.125	0.357996	0.337187	836.3	116.6	0.352906	2.14141	531.5	18.67	109	189.7	0.427	51.9	17.5	1.08	11.18	0.062	0.397	3.113	0.782	0.045	0.724	0.141	0.167	0.11	0.264	0.005	0.015	0.244	0.165
CTR43	CTR	1.6224	0.244012	2.3279	13.6893	2.6397	6.25035	0.0590215	0.228399	2458.96	255.67	414.8	883.91	1794.6	2090.68	205.87	0.0564983	3.86976	3.03973	47.528	0.345151	0.314001	414.1	178.4	0.621603	2.29394	609.1	33.11	35.95	157.4	0.052	32.07	10.07	0.999	7.234	0.099	0.07	0.625	0.278	0.028	0.279	0.041	0.046	0.024	0.178	0.005	0.018	0.178	0.045
CTR44	CTR	1.77993	0.279691	0.843592	13.5458	2.53151	11.4064	0.0624821	0.21026	2399.33	249.56	444.2	1064.96	1738.77	2076.76	187.71	0.0566481	3.36512	3.13879	50.07	0.309112	0.277377	320.9	166.7	0.542467	1.88553	557.6	28.27	34.84	165.7	0.063	35.23	9.772	1.118	11.18	0.114	0.098	1.014	0.33	0.034	0.295	0.042	0.038	0.043	0.244	0.007	0.025	0.219	0.044
CTR45	CTR	1.56755	0.2006	1.55216	25.8843	3.46968	5.96836	0.0769683	0.356268	1899.68	163.07	255.62	629.084	1480.56	1699.53	104.47	0.0836285	4.62877	2.86622	59.043	0.276084	0.251817	474.2	84.22	0.308724	1.40836	476.3	14.75	36.66	102.9	0.051	42.65	10.74	1.035	10.47	0.096	0.076	0.859	0.298	0.028	0.288	0.044	0.045	0.034	0.148	0.003	0.014	0.143	0.057
CTR46	CTR	1.47231	0.303593	1.56851	14.1742	2.83028	10.3831	0.0562864	0.175521	2221.15	249.88	367.9	856.523	1653.88	1899.76	174.41	0.0740106	3.11836	2.62759	49.788	0.271824	0.248138	265.2	142.4	0.415403	1.65929	463.7	21.58	26.1	148.7	0.045	36.52	9.062	0.865	8.443	0.095	0.047	1.231	0.219	0.024	0.253	0.033	0.028	0.024	0.149	0.004	0.016	0.173	0.042
CTR47	CTR	1.58139	0.291534	1.31504	13.294	2.58783	10.4349	0.0773995	0.246418	2658.06	297.08	469.8	1161.91	1915.98	2236.99	222.39	0.104499	3.18371	2.80919	67.517	0.271165	0.244522	405.2	188.6	0.537169	1.88412	519.9	38.48	40.24	163.3	0.068	48.83	11.94	1.301	10.18	0.109	0.142	1.661	0.362	0.03	0.278	0.057	0.051	0.042	0.341	0.007	0.028	0.262	0.056
CTR48	CTR	1.48866	0.315651	0.874655	12.021	3.44399	10.7004	0.0711732	0.210499	2090.33	186.14	277.1	771.74	1708.32	1954.95	130.34	0.0950463	2.95756	2.67293	63.854	0.210557	0.193999	275.4	97.8	0.304388	1.45796	397.2	15.57	28.27	134.3	0.063	49.16	9.537	0.814	10.98	0.085	0.075	1.343	0.291	0.03	0.357	0.042	0.052	0.031	0.147	0.003	0.015	0.181	0.053
CTR49	CTR	1.42641	0.269404	1.27517	13.4292	3.17613	2.87508	0.127948	0.421058	1631.74	166.74	237.84	542.717	1274.19	1439.3	130	0.130974	3.29084	2.43283	75.531	0.598786	0.584097	308.2	90.24	0.439124	1.48739	348.5	16.02	44.59	105.9	0.077	43.64	25.49	0.641	3.977	0.025	0.183	0.664	0.384	0.015	0.599	0.101	0.055	0.025	0.131	0.003	0.005	0.204	0.051
CTR5	CTR	2.34982	0.142194	1.80615	11.9624	2.38159	3.84479	0.0856988	0.555118	1774.28	156.48	367.7	690.532	1264.01	1529.52	172.16	0.32615	6.47754	3.55464	104.013	0.476304	0.460756	273.7	142.3	0.865046	2.24413	460.1	15.84	39.43	71.03	0.098	66.89	30.82	1.04	7.983	0.034	0.171	1.146	0.361	0.012	0.347	0.16	0.069	0.045	0.205	0.003	0.007	0.197	0.099
CTR50	CTR	1.23705	0.219127	2.20493	15.0997	3.56953	7.79796	0.100204	0.415639	2559.54	280.91	347.5	1017.39	1990.19	2210.69	173.34	0.105534	4.14792	1.72696	57.94	0.243828	0.225253	401.5	145.1	0.472331	1.23805	538.4	24.44	53.95	129.8	0.057	42.53	9.58	0.79	5.691	0.082	0.057	1.276	0.169	0.018	0.213	0.044	0.052	0.022	0.136	0.003	0.014	0.172	0.052
CTR51	CTR	1.49957	0.249178	1.99902	26.5008	3.85793	11.1021	0.0625603	0.236285	2483.81	185.12	277.6	809.11	1997.75	2225.37	175.72	0.082195	3.77691	2.35452	49.512	0.194326	0.175987	671	111.3	0.365397	1.57582	435.1	21.11	27.22	115.2	0.044	38.77	6.823	0.711	8.465	0.104	0.035	1.501	0.238	0.035	0.335	0.026	0.03	0.024	0.145	0.004	0.021	0.204	0.031
CTR52	CTR	2.03927	0.168744	1.93333	31.9614	4.88954	3.53168	0.145889	0.754489	2182.48	109.49	223.28	655.497	1856.2	2057.51	115.98	0.356177	5.17165	3.01166	86.136	1.04916	1.02798	661.6	81.28	0.604762	1.72386	587.5	14.32	85.71	113.6	0.232	37.53	38.58	0.795	4.125	0.021	0.425	1.485	1.028	0.027	1.292	0.213	0.141	0.086	0.243	0.006	0.006	0.306	0.1
CTR53	CTR	1.6627	0.165263	2.28153	16.1058	2.41918	4.22254	0.104107	0.570549	1957.68	226.8	377.1	813.47	1394.44	1661.38	158.3	0.107144	5.48042	3.25797	51.548	0.707007	0.680117	304.4	130.7	0.726919	1.72815	543	21.09	56.53	99.08	0.058	27.26	18.54	0.733	4.973	0.039	0.129	1.249	0.246	0.013	0.335	0.068	0.065	0.049	0.184	0.006	0.01	0.251	0.045
CTR54	CTR	1.34768	0.325002	3.75786	13.7913	3.46293	7.07792	0.0880359	0.248961	2595.38	237.89	320.6	880.05	2021.28	2267.69	172.48	0.0705846	2.82794	2.67205	53.055	0.273705	0.253577	442.7	125.3	0.541487	1.71432	489.8	27.48	43.12	173.2	0.057	37.46	9.499	0.754	4.823	0.079	0.089	1.019	0.297	0.031	0.394	0.038	0.041	0.028	0.197	0.005	0.021	0.261	0.048
CTR55	CTR	1.73105	0.237876	1.25831	17.115	3.79055	5.78028	0.117907	0.443387	2393.85	186.13	322.2	819.2	1944.78	2178.34	158.68	0.215928	3.76048	2.90002	66.761	0.467093	0.445115	385.6	132.8	0.539837	2.03338	466.3	20.63	54.98	124	0.126	41.45	18.45	0.911	6.974	0.049	0.164	1.032	0.422	0.023	0.463	0.108	0.066	0.054	0.232	0.005	0.013	0.255	0.092
CTR56	CTR	2.06801	0.361489	2.70405	20.2329	2.32596	8.30821	0.0817488	0.209055	2800.75	278.77	576.5	1210.19	1952.62	2255.34	356.69	0.144434	2.55728	2.72875	43.499	0.320977	0.298471	373.5	307.2	1.27258	3.11278	511.2	31.86	41.79	199.9	0.087	30.08	8.978	0.677	6.717	0.075	0.061	1.416	0.22	0.024	0.324	0.045	0.034	0.023	0.174	0.005	0.019	0.257	0.047
CTR57	CTR	1.50688	0.3185	3.84395	13.9598	2.91817	14.201	0.0560809	0.166728	2615.09	251.58	379.1	1032.55	1936.09	2216.99	216.37	0.0643431	2.97299	2.52371	46.103	0.299664	0.275099	458.3	163.6	0.625143	1.91592	484.3	34.62	27.16	162.9	0.059	32.73	9.004	0.804	9.028	0.089	0.053	1.263	0.144	0.016	0.18	0.031	0.038	0.028	0.124	0.004	0.014	0.155	0.052
CTR58	CTR	1.57277	0.213778	1.95606	16.7101	3.79205	7.03241	0.0888673	0.381773	2217.98	176.23	277.17	773.2	1795.5	2035.57	119.98	0.0868496	4.29599	2.85077	53.344	0.278573	0.260962	436.3	98.17	0.321553	1.56347	513.8	25.57	45.66	119.6	0.081	38.27	9.987	0.674	7.276	0.067	0.066	1.168	0.207	0.021	0.308	0.045	0.036	0.045	0.166	0.004	0.017	0.247	0.052
CTR59	CTR	1.85104	0.277046	1.35694	14.6033	3.13978	10.8375	0.0737541	0.24793	2545.81	209.72	388.2	1034.11	1976.02	2261.58	218.51	0.133151	3.36158	2.69422	66.352	0.362829	0.342329	428.9	160.7	0.527231	1.90313	519.7	22.3	38.33	154.6	0.07	45.95	15.73	0.942	8.99	0.06	0.093	1.248	0.339	0.022	0.36	0.04	0.045	0.026	0.141	0.003	0.009	0.149	0.044
CTR6	CTR	1.52072	0.332023	1.13573	16.1016	2.9382	6.29423	0.115816	0.312613	2183.31	196.42	298.7	856.98	1677.86	1915.35	207.84	0.0870743	2.69922	2.55304	56.553	0.256181	0.241495	431.2	118.2	0.545958	1.67185	417.3	18.6	48.33	154.6	0.077	41.74	10.08	0.613	6.566	0.061	0.103	1.631	0.195	0.019	0.319	0.083	0.045	0.019	0.138	0.003	0.014	0.225	0.039
CTR60	CTR	1.29736	0.178574	1.54062	21.695	3.87089	8.81177	0.0646473	0.340037	2466.52	220.34	285.86	826.03	2008.14	2239.03	135.15	0.096157	5.25987	2.79142	48.69	0.279896	0.261576	624.6	97.16	0.391143	1.43728	572.8	24.05	37.03	108.9	0.054	34.77	9.095	0.637	8.404	0.07	0.063	0.865	0.388	0.043	0.609	0.039	0.053	0.021	0.189	0.005	0.021	0.297	0.041
CTR61	CTR	1.53095	0.359328	1.59844	8.35438	2.44742	6.3258	0.0775294	0.200238	2051.48	225.22	344.8	807.78	1446.99	1692.11	198.15	0.136308	2.58274	2.81129	66.599	0.442711	0.424726	205.1	127.6	0.44137	1.65157	433.9	19.71	33.64	168	0.057	41.98	17.83	0.755	4.518	0.042	0.147	0.896	0.208	0.012	0.276	0.084	0.054	0.025	0.175	0.004	0.01	0.231	0.044
CTR62	CTR	1.8537	0.154217	1.783	19.8472	3.04066	2.92116	0.122093	0.705552	2014.84	160.49	297.5	673.78	1550.07	1787.2	167.15	0.203995	5.77881	3.29878	59.688	0.43179	0.415574	350.7	116.1	0.511679	2.11129	524.6	15.53	64.05	90.78	0.099	37.37	15.53	0.606	4.008	0.039	0.145	0.651	0.291	0.019	0.479	0.05	0.069	0.044	0.169	0.004	0.011	0.279	0.089
CTR63	CTR	1.51218	0.224059	1.51734	11.5619	2.70032	7.39192	0.0974126	0.396171	1762.82	185.89	281.1	727.37	1298.18	1501.63	155.44	0.11977	4.06694	2.53006	45.517	0.522131	0.50075	246.5	119.1	0.580409	1.86007	363.3	16.99	35.39	89.33	0.062	26.66	13.35	0.57	5.03	0.043	0.141	0.871	0.239	0.018	0.42	0.046	0.036	0.047	0.165	0.006	0.012	0.29	0.053
CTR64	CTR	1.62626	0.303319	2.15107	16.0938	3.04145	5.72308	0.0861384	0.261464	2041.87	179.86	292.5	688.28	1570.94	1802.28	162.33	0.084407	3.0354	3.31463	62.187	0.408284	0.393245	418.6	103.5	0.350491	1.81515	377.3	17.74	32.5	124.3	0.065	40.56	15.95	0.61	4.235	0.038	0.169	1.131	0.207	0.013	0.339	0.076	0.042	0.029	0.128	0.003	0.008	0.209	0.053
CTR65	CTR	1.57549	0.290958	0.949921	10.8211	2.88848	9.2834	0.0736409	0.235739	2039.98	208.38	328.3	802.11	1551.66	1783.63	173.77	0.0880963	3.20119	2.52957	51.007	0.415674	0.396273	412.5	133.7	0.6484	1.73794	377.1	25.12	27.77	117.8	0.081	32.73	12.97	0.635	4.624	0.049	0.099	0.664	0.232	0.018	0.365	0.079	0.04	0.029	0.139	0.004	0.011	0.219	0.069
CTR66	CTR	1.95562	0.233473	1.09673	18.5476	3.4679	6.0574	0.119657	0.457736	2289.74	174.42	341.1	842.97	1838.37	2101.67	160.45	0.242763	3.82541	3.11784	63.687	0.465969	0.446181	366.5	128.9	0.496916	1.89392	442.6	19.84	52.96	115.7	0.132	39.67	17.7	0.785	6.393	0.044	0.168	1.146	0.44	0.025	0.561	0.117	0.087	0.056	0.206	0.005	0.012	0.263	0.082
CTR67	CTR	1.94722	0.320059	3.65525	17.2776	3.12506	23.2104	0.0321602	0.0973514	2492.08	200.08	389.6	966.54	1889.85	2170.03	194.66	0.0962614	3.02707	3.22029	53.94	0.287457	0.265317	390.3	163.6	0.430074	2.33115	514.3	22.31	16.54	169.9	0.108	38.03	10.09	0.842	6.016	0.083	0.054	1.01	0.263	0.026	0.312	0.073	0.039	0.033	0.19	0.005	0.019	0.226	0.051
CTR68	CTR	1.69664	0.438308	0.959881	15.8929	2.61658	8.56649	0.0720698	0.153374	2558.01	280.85	476.5	1078.47	1875.38	2150.87	260.89	0.137535	2.12813	2.41891	52.228	0.22084	0.186636	380	233.4	0.976978	2.32239	561.4	33.12	40.46	263.8	0.069	39.06	7.29	1.336	12.96	0.183	0.064	0.942	0.405	0.055	0.303	0.034	0.059	0.04	0.29	0.007	0.04	0.217	0.069
CTR69	CTR	1.78249	0.15791	2.70244	23.819	3.14407	11.6925	0.0411342	0.250199	2273.69	194.84	347.3	843.65	1734.24	1975.14	186.82	0.113605	6.0825	2.97168	51.83	0.259564	0.236626	405.4	136.4	0.662136	1.92194	611.9	19.46	25.17	100.6	0.052	38.06	9.006	0.873	10.54	0.097	0.055	1.011	0.293	0.032	0.336	0.036	0.057	0.027	0.148	0.004	0.016	0.17	0.05
CTR7	CTR	1.88308	0.221363	1.64319	13.9738	2.51129	4.72773	0.101046	0.414582	2251.37	215.87	406.5	904.79	1630.48	1930.43	211.57	0.120252	4.10289	3.09228	55.566	0.326463	0.300821	394.9	164.9	0.867438	2.11058	554.3	23.58	56.01	135.1	0.061	38.96	11.72	0.999	9.04	0.085	0.082	1.202	0.213	0.018	0.214	0.062	0.037	0.026	0.283	0.007	0.024	0.283	0.033
CTR70	CTR	1.67307	0.247865	2.77684	18.0217	3.40819	8.31631	0.0536759	0.205521	2134.11	179.55	300.4	688.44	1662.07	1889.37	142.04	0.0884112	3.82893	2.91408	44.291	0.39523	0.376393	431.8	122	0.434938	1.99281	492.4	21.38	26.43	128.6	0.061	28.72	10.81	0.541	5.997	0.05	0.075	1.308	0.268	0.025	0.495	0.051	0.029	0.027	0.139	0.005	0.013	0.258	0.047
CTR8	CTR	1.86945	0.229876	1.64096	13.7841	2.76993	6.87681	0.0737836	0.298917	2139.83	192.57	360	846.32	1607.5	1899.12	168.74	0.127149	4.05126	3.09822	51.624	0.176305	0.158645	338.4	135.1	0.578835	1.86114	561.1	22.61	41.4	138.5	0.062	40.6	6.441	0.717	8.609	0.111	0.058	1.544	0.132	0.02	0.184	0.025	0.041	0.036	0.21	0.005	0.033	0.293	0.07
CTR9	CTR	1.16881	0.276127	1.21127	19.539	5.65899	6.91268	0.0707821	0.239394	3620.48	249.57	291.7	871.934	3152.53	3332.04	195.07	0.105711	3.38213	2.70762	37.349	0.24438	0.229672	534	110.1	0.297809	1.64157	658.5	20.79	46.61	194.7	0.069	27.4	6.293	0.403	5.171	0.064	0.073	2.765	0.14	0.022	0.347	0.031	0.036	0.021	0.114	0.004	0.018	0.283	0.041
PlasmaCKD1	PlasmaCKD	1.61666	0.192033	2.66161	18.7512	3.34349	4.16895	0.107483	0.505388	2325.12	210.31	340	784.6	1802.64	2028.42	170.85	0.277971	4.70204	2.89423	92.226	0.590858	0.566791	403.9	143.8	0.599917	2.12126	576	22.59	61.91	122.5	0.135	53.6	30.38	1.29	9.879	0.042	0.219	1.072	0.564	0.019	0.437	0.126	0.095	0.11	0.38	0.007	0.012	0.295	0.134
PlasmaCKD11	PlasmaCKD	1.6813	0.2191	2.69418	19.1867	4.35284	2.32551	0.22134	0.827143	1947.45	133.26	224.05	589.324	1627.37	1811.67	109.12	0.422276	3.73697	2.73949	90.592	0.674616	0.65895	431.7	79.35	0.427302	1.50227	444.7	14.22	98.43	119	0.139	50.11	33.02	0.785	8.263	0.024	0.159	0.763	0.679	0.021	0.865	0.25	0.072	0.068	0.192	0.004	0.006	0.245	0.136
PlasmaCKD12	PlasmaCKD	2.52942	0.234956	9.83578	21.0739	5.36541	3.58269	0.191482	0.683997	3281.16	142.76	361.1	863.11	2771.29	3024.56	187.52	0.507121	3.57212	2.81772	81.723	0.670971	0.65083	465.1	172.2	0.756923	2.56862	520.1	22	99.59	145.6	0.35	43.99	28.63	0.886	6.127	0.031	0.519	1.71	0.726	0.025	0.82	0.297	0.143	0.179	0.279	0.006	0.01	0.315	0.152
PlasmaCKD13	PlasmaCKD	2.31185	0.161046	3.30754	22.5625	5.09421	1.4854	0.246245	1.22691	2636.97	120.12	277.7	636.072	2288.28	2540	133.25	0.571078	4.98248	3.12701	71.407	0.539976	0.514878	252.7	102.9	0.504907	1.84079	625.8	12.38	154.1	125.6	0.487	41	21.11	1.029	8.284	0.049	0.382	1.84	1.373	0.065	1.334	0.117	0.227	0.111	0.37	0.009	0.017	0.36	0.17
PlasmaCKD14	PlasmaCKD	1.36271	0.188927	1.95524	31.533	3.60902	5.27165	0.0900024	0.437052	2119.66	200.41	273.1	664.116	1681.5	1894.93	136.02	0.132738	4.856	1.90493	64.526	0.411569	0.392814	487.5	113.2	0.420818	1.34858	413.1	14.74	37.18	85.07	0.071	41.75	16.4	0.783	4.299	0.048	0.084	0.514	0.339	0.021	0.433	0.093	0.056	0.044	0.203	0.005	0.012	0.26	0.09
PlasmaCKD15	PlasmaCKD	1.75061	0.229932	1.55068	15.5725	2.95535	4.15865	0.123895	0.479433	1819.81	156.7	274.32	679.961	1410.03	1637.1	144.41	0.219365	3.86968	3.4345	77.015	0.591833	0.575566	285.6	98.92	0.498338	1.93695	436.5	15.02	54.08	112.8	0.092	44.2	25.44	0.719	7.209	0.028	0.149	1.343	0.437	0.017	0.607	0.137	0.096	0.051	0.203	0.004	0.008	0.282	0.082
PlasmaCKD16	PlasmaCKD	1.57055	0.220315	1.45166	25.2914	4.02785	3.71446	0.159741	0.625189	2200.6	154.57	242.76	742.503	1821.93	2032.19	149.34	0.170332	3.91377	2.41915	55.408	0.479484	0.452703	434	93.16	0.29351	1.50647	517.4	17.92	82.65	132.2	0.131	32.56	14.74	0.872	5.772	0.059	0.2	1.03	0.41	0.028	0.47	0.082	0.074	0.041	0.152	0.004	0.01	0.174	0.066
PlasmaCKD17	PlasmaCKD	2.10449	0.154127	2.05809	12.4645	2.53047	7.32137	0.0563948	0.346365	1963.57	169.21	356.1	756.91	1431.13	1709.9	180.86	0.198263	6.1418	3.46397	105.979	0.504406	0.493931	281.2	136.9	0.847153	2.1634	513.7	20.14	28.97	83.64	0.091	66.73	32.96	0.699	5.033	0.021	0.199	1.079	0.384	0.012	0.549	0.132	0.094	0.035	0.221	0.003	0.007	0.316	0.107
PlasmaCKD18	PlasmaCKD	1.83207	0.112217	0.991858	19.3326	3.57255	4.57952	0.11893	0.947178	2229.99	166.97	305.9	845.775	1797.44	2054.45	143.67	0.162054	7.96414	3.0172	72.913	0.392351	0.372557	333.1	111.2	0.388675	1.72323	661.9	17.98	78.72	83.11	0.113	47.59	17.73	0.942	4.735	0.053	0.175	0.729	0.478	0.027	0.507	0.075	0.075	0.036	0.194	0.004	0.011	0.206	0.086
PlasmaCKD19	PlasmaCKD	1.37455	0.205008	1.11791	22.791	4.38216	6.68885	0.134073	0.576673	2069.87	157.47	216.45	774.273	1772.16	1949.79	121.21	0.170138	4.30118	2.64304	69.953	0.464415	0.435473	364.2	79.25	0.316115	1.52668	437	14.2	58.59	101.6	0.133	44.71	19.47	1.294	12.77	0.066	0.108	1.755	0.752	0.039	0.581	0.068	0.07	0.05	0.249	0.005	0.013	0.192	0.085
PlasmaCKD2	PlasmaCKD	1.29015	0.21724	1.52359	15.2779	3.18739	9.04323	0.0751442	0.321728	2270.14	249.66	322.1	897.73	1735.28	1956.1	154.89	0.100419	4.28148	2.43237	52.611	0.267413	0.247033	277.6	125.2	0.43427	1.54663	520.2	18.5	39.09	121.5	0.052	38.42	9.491	0.783	9.153	0.082	0.052	0.729	0.222	0.023	0.284	0.037	0.04	0.03	0.178	0.004	0.019	0.227	0.046
PlasmaCKD20	PlasmaCKD	1.71151	0.191869	2.02313	13.3925	3.65432	6.67278	0.0989294	0.469191	2477.97	186.56	319.3	878.35	1997.12	2254.98	170.43	0.189133	4.74269	2.76412	60.728	0.461877	0.437964	377.4	130.4	0.530297	1.90811	551.1	20.04	54.52	116.2	0.113	37.72	16.52	0.902	7.06	0.054	0.182	1.251	0.433	0.026	0.479	0.093	0.066	0.052	0.232	0.006	0.014	0.257	0.086
PlasmaCKD21	PlasmaCKD	1.7904	0.304598	3.87188	17.6483	9.09274	15.1931	0.0503822	0.157472	3123.14	114.17	204.41	529.98	2961.87	3135.33	85.94	0.611676	3.12554	2.75977	106.318	1.33023	1.30511	258.9	72.41	0.242661	1.5139	287.8	12.64	14.5	92.08	0.633	39.69	51.8	0.997	4.499	0.019	1.013	2.441	0.562	0.011	0.564	0.923	0.295	0.171	0.326	0.008	0.006	0.327	0.455
PlasmaCKD22	PlasmaCKD	1.5075	0.293358	2.02034	14.4601	4.73664	5.26622	0.139054	0.416141	2409.26	156.02	235.2	706.85	2017.1	2196.06	147.66	0.550409	2.99266	2.22046	129.366	0.436836	0.419359	318.7	109.1	0.396439	1.92111	407.9	16.7	56.72	136.3	0.166	84.51	35.44	1.477	12.15	0.042	0.216	1.484	1.142	0.032	0.773	0.162	0.117	0.104	0.32	0.004	0.009	0.216	0.196
PlasmaCKD23	PlasmaCKD	2.30864	0.160785	5.61132	24.8286	6.19098	4.0634	0.165291	0.882203	2919.61	114.05	263.3	822.718	2557.42	2758.73	154.63	0.716522	5.33729	2.50615	78.613	0.46105	0.446655	405.7	120.7	0.551142	2.12127	629.8	14.11	104.1	118	0.329	47.24	21.1	0.68	4.568	0.032	0.39	1.78	0.889	0.042	1.307	0.148	0.271	0.113	0.306	0.006	0.014	0.45	0.157
PlasmaCKD24	PlasmaCKD	2.14539	0.170208	1.41445	21.8065	9.43424	6.43079	0.111519	0.589458	6439.18	197.4	423.5	1123.4	5871.59	6160.05	213.23	0.425929	5.28571	3.34202	68.521	0.345167	0.315323	577	167.1	0.746649	2.17805	691.9	24.5	77.16	130.9	0.161	47.38	14.94	1.414	17	0.094	0.172	2.568	0.772	0.052	0.546	0.102	0.147	0.061	0.323	0.006	0.022	0.229	0.122
PlasmaCKD25	PlasmaCKD	1.89748	0.248566	1.20747	15.0857	3.79192	8.69051	0.0805506	0.299904	2761.78	186.3	353.5	823.55	2227.07	2506.31	184.37	0.0902295	3.72318	3.28167	65.071	0.276143	0.261431	396	148.1	0.426432	2.36619	388.7	20.94	31.31	104.4	0.065	47.24	12.35	0.695	4.87	0.056	0.23	2.899	0.181	0.015	0.261	0.06	0.039	0.023	0.145	0.003	0.012	0.208	0.038
PlasmaCKD26	PlasmaCKD	2.07564	0.141005	1.53106	14.4415	2.68758	12.4039	0.0581412	0.389677	2113.4	185.34	384.7	894.93	1551.97	1825.68	198.98	0.181504	6.70225	2.96388	64.681	0.484232	0.459377	276.7	145.9	0.557083	1.81085	420.7	16.06	24.46	62.77	0.092	39.51	18.15	0.982	6.766	0.054	0.144	0.882	0.501	0.028	0.51	0.109	0.069	0.05	0.279	0.007	0.015	0.285	0.103
PlasmaCKD27	PlasmaCKD	2.35271	0.196295	1.26263	18.2228	11.0967	3.24172	0.166338	0.726537	5431.12	127.98	301.1	660.023	5031.72	5271.91	140.13	0.244266	4.36784	3.46701	54.586	0.627087	0.611708	327.1	110.9	0.63083	2.02151	415.6	14.45	69.13	95.15	0.112	28.87	17.66	0.444	3.512	0.025	0.1	1.036	0.244	0.014	0.55	0.125	0.059	0.062	2.812	0.093	0.159	6.334	0.107
PlasmaCKD28	PlasmaCKD	1.88887	0.254965	0.898769	24.5654	2.9021	6.47461	0.0958478	0.343045	2111.91	195.09	368.5	856.33	1635.65	1894.93	168.09	0.155472	3.57906	3.97111	35.16	0.258457	0.235155	370.2	134.8	0.595406	2.29057	488.9	14.75	46.86	136.6	0.06	24.89	5.853	0.58	6.682	0.099	0.044	1.174	0.287	0.049	0.496	0.036	0.029	0.036	0.219	0.008	0.037	0.378	0.064
PlasmaCKD29	PlasmaCKD	1.55722	0.309215	1.66167	24.4848	4.54524	2.86913	0.183099	0.5005	2438.95	148.47	231.2	714.92	2056.31	2261.58	155.7	0.153328	2.7335	2.26898	69.835	0.547544	0.529881	458.6	101.8	0.289534	1.78503	546.7	21.98	100.1	200	0.232	41.33	21.9	0.73	6.385	0.033	0.19	0.527	0.427	0.019	0.585	0.101	0.092	0.051	0.135	0.003	0.006	0.185	0.086
PlasmaCKD3	PlasmaCKD	2.66314	0.244146	1.78402	23.4615	2.93014	6.24886	0.122775	0.447885	2727.57	177.91	473.8	1079.74	2070.03	2364.89	298.67	0.317941	3.64802	3.28255	67.524	0.483978	0.44955	597.8	260.5	1.26702	4.00893	534.8	22.23	65.66	146.6	0.146	41.13	18.49	1.416	10.61	0.076	0.275	1.585	0.495	0.027	0.349	0.102	0.098	0.06	0.291	0.007	0.016	0.205	0.125
PlasmaCKD30	PlasmaCKD	1.84644	0.378881	0.753371	14.3823	4.32551	3.72664	0.291048	0.595003	2730.27	190.42	351.6	891.35	2299.01	2525.02	192.83	0.203264	2.04435	2.33153	87.255	0.402719	0.383821	270.1	170.3	0.569756	2.19007	327.3	21.32	95.26	160.1	0.112	58.1	22.3	1.098	8.209	0.049	0.183	0.993	0.374	0.017	0.341	0.129	0.074	0.039	0.228	0.004	0.01	0.208	0.083
PlasmaCKD31	PlasmaCKD	2.04811	0.198451	2.58368	17.6486	3.77791	10.492	0.0468828	0.225664	2330.31	152.97	313.3	762.03	1864.36	2108.14	153.15	0.232202	4.81335	3.20511	67.155	0.510866	0.487829	344.5	132.5	0.328947	2.34887	598.3	17.99	28.05	124.3	0.099	39.85	19.44	0.918	8.3	0.047	0.214	0.958	0.624	0.032	0.68	0.139	0.082	0.072	0.289	0.007	0.015	0.315	0.091
PlasmaCKD32	PlasmaCKD	2.33104	0.235666	3.3485	22.4651	4.75963	5.08735	0.131713	0.493848	2382.39	119.17	277.79	732.44	2009.42	2241.47	118.45	0.520449	3.74944	3.74395	64.833	0.793673	0.778066	402.8	99.99	0.636069	2.1055	499.8	13.04	65.83	133.3	0.195	30.82	23.98	0.481	2.659	0.02	0.392	1.052	0.527	0.022	1.094	0.206	0.131	0.098	0.247	0.008	0.01	0.514	0.124
PlasmaCKD33	PlasmaCKD	1.39664	0.235767	1.84215	56.82	6.17819	2.77198	0.306113	0.994074	2705.75	151.75	211.94	728.57	2387.81	2567.54	103.66	0.598447	3.24741	2.48921	61.497	0.523298	0.514931	852.3	90.84	0.3227	1.86721	438.4	17.56	134.2	135	0.275	37.17	19.14	0.311	2.691	0.016	0.224	2.743	0.491	0.026	1.579	0.073	0.168	0.096	0.142	0.004	0.007	0.456	0.151
PlasmaCKD34	PlasmaCKD	2.5026	0.207948	2.0813	28.5004	3.38109	5.4211	0.138194	0.583871	2370.99	153.76	384.8	945.638	1852.12	2102.49	212.9	0.289863	4.22502	2.77296	81.13	0.390931	0.367582	401	192.8	0.584065	2.78452	537	20.53	74.21	127.1	0.119	53.92	19.82	1.259	7.967	0.063	0.233	1.453	0.521	0.026	0.414	0.077	0.098	0.058	0.247	0.004	0.012	0.196	0.101
PlasmaCKD35	PlasmaCKD	1.48051	0.252644	0.960312	24.6142	3.73883	5.00687	0.0854848	0.311714	2278.91	179.87	266.3	704.13	1870.46	2073.96	178.78	0.175771	3.64643	2.47939	68.857	0.356297	0.341658	625.2	112.9	0.488956	1.82479	510.5	21.24	43.64	140	0.065	46.45	15.87	0.68	4.332	0.043	0.196	0.539	0.324	0.02	0.476	0.076	0.077	0.04	0.166	0.003	0.01	0.244	0.059
PlasmaCKD37	PlasmaCKD	1.67228	0.150703	1.98395	16.7188	3.25185	9.05774	0.0953851	0.577819	2768.63	243.38	407	1244.58	2093.15	2417.44	213.71	0.133488	6.05775	1.76035	90.043	0.304583	0.28329	321	164.6	0.544672	1.19535	660.9	20.8	63.04	109.1	0.08	64.81	18.36	1.38	13.88	0.075	0.144	1.289	0.496	0.027	0.359	0.1	0.068	0.067	0.375	0.005	0.02	0.272	0.114
PlasmaCKD38	PlasmaCKD	2.46045	0.171432	1.71994	16.8911	3.20835	3.33541	0.155549	0.785211	2049.17	135.26	332.8	739.39	1618.13	1892.64	150.17	0.348039	5.04799	3.59957	107.102	0.51569	0.490385	418.9	132.7	0.470734	2.38712	515.4	13.65	80.17	102.1	0.137	65.52	32.13	1.658	8.519	0.051	0.233	0.933	0.645	0.02	0.389	0.195	0.106	0.083	0.301	0.004	0.009	0.182	0.132
PlasmaCKD39	PlasmaCKD	1.77569	0.34718	2.32055	19.2505	4.17237	3.84563	0.284845	0.638562	2408.31	161.74	287.2	848.82	1980.29	2207.77	156.1	0.237257	2.24179	2.28854	77.899	0.648999	0.622556	277.4	125.4	0.473208	1.77369	361.6	20.11	103	161.3	0.169	41.94	26.11	1.109	7.426	0.042	0.313	0.807	1.102	0.042	0.994	0.154	0.153	0.075	0.282	0.006	0.011	0.255	0.125
PlasmaCKD4	PlasmaCKD	2.42598	0.2241	1.4685	16.5222	6.38093	2.60802	0.232287	0.841143	4031.68	136.11	330.2	914.29	3568.47	3784.86	259.91	0.409412	3.62114	2.94339	93.331	0.584737	0.559827	335.4	173.7	0.637899	3.26688	633.7	16.81	147.2	175	0.265	53.07	29.71	1.322	10.57	0.044	0.328	0.695	1.417	0.048	1.072	0.149	0.115	0.12	0.403	0.007	0.014	0.305	0.154
PlasmaCKD40	PlasmaCKD	1.42166	0.268851	2.03768	17.8087	4.27314	6.29424	0.17884	0.564286	2249.2	181.45	257.96	901.694	1853.28	2065.06	106.19	0.269199	3.15525	2.51217	82.348	0.467906	0.454262	262.5	92.86	0.341397	1.41296	432.9	17.27	77.42	137.2	0.155	51.38	23.34	0.701	3.568	0.03	0.322	1.511	0.488	0.021	0.696	0.115	0.099	0.053	0.228	0.004	0.01	0.326	0.077
PlasmaCKD41	PlasmaCKD	1.98032	0.283476	2.28959	20.3394	3.70936	2.99703	0.23236	0.665132	2121.48	147.35	291.8	747.7	1711.87	1939.53	145.1	0.202758	2.8625	3.05579	51.619	0.544369	0.521136	323.6	112.7	0.627156	1.92288	435.1	15.72	101.1	152	0.155	29.57	15.41	0.687	4.978	0.045	0.226	0.692	0.427	0.028	0.622	0.105	0.081	0.035	0.213	0.007	0.014	0.31	0.073
PlasmaCKD42	PlasmaCKD	2.16831	0.161336	2.58588	13.149	3.41974	6.26705	0.0971747	0.548966	2052.01	149.01	323.1	817.319	1625.26	1878.26	139.44	0.50825	5.64926	3.10319	86.628	0.351938	0.333333	225.9	117.7	0.409819	1.77821	573.4	13.93	55.72	101.5	0.193	58.32	19.44	1.085	8.101	0.056	0.326	1.922	0.433	0.022	0.399	0.141	0.165	0.078	0.366	0.006	0.019	0.337	0.132
PlasmaCKD43	PlasmaCKD	2.41449	0.194217	1.41251	19.7567	3.96275	7.77984	0.112782	0.521845	2606.85	153.2	369.9	1030.56	2126.26	2409.32	170.63	0.407398	4.62702	3.06697	103.079	0.431482	0.402847	308.6	154.2	0.539538	2.19252	571.9	22.02	64.5	123.6	0.13	64.64	26.04	1.851	14.29	0.071	0.269	0.882	2.652	0.102	1.432	0.133	0.119	0.073	0.527	0.008	0.02	0.285	0.101
PlasmaCKD44	PlasmaCKD	1.68292	0.249532	2.9701	14.3439	4.11119	31.299	0.0613604	0.231686	2853.19	208.15	350.3	1385.16	2292.4	2552.64	172.33	0.211638	3.77582	2.53008	101.192	0.29653	0.273634	334.5	140	0.384193	1.68431	427.8	25.78	26.25	113.3	0.091	73.2	20.03	1.676	11.72	0.083	0.221	1.387	0.449	0.022	0.268	0.173	0.112	0.062	0.427	0.006	0.021	0.255	0.134
PlasmaCKD45	PlasmaCKD	2.03326	0.264224	1.89526	9.706	5.48389	3.54514	0.186516	0.594936	3029.45	152.12	309.3	750.613	2604.04	2822.25	164.88	0.374844	3.18973	2.77005	71.541	0.727943	0.712203	247.6	142.1	0.70069	2.35421	447.2	16.66	83.41	140.2	0.16	37.04	26.38	0.583	3.652	0.022	0.22	0.725	0.45	0.017	0.773	0.136	0.083	0.109	0.21	0.005	0.008	0.361	0.129
PlasmaCKD47	PlasmaCKD	2.08448	0.274369	1.40636	15.6635	2.35059	7.28436	0.065697	0.224687	2390.12	239.34	498.9	963.585	1687.78	2001.53	246.39	0.186067	3.42004	3.73972	53.877	0.317951	0.289617	246.7	194.3	0.737661	2.38551	464.1	21.48	30.49	135.7	0.057	36.6	10.6	1.037	9.015	0.098	0.154	0.945	0.634	0.06	0.611	0.051	0.058	0.041	0.233	0.006	0.022	0.225	0.065
PlasmaCKD49	PlasmaCKD	1.17096	0.146947	3.37047	10.6417	7.31509	4.25532	0.0713341	0.453118	2940.31	156.94	183.77	494.272	2660.66	2794.17	132.8	0.36863	6.35204	1.85453	127.756	0.746438	0.732048	210.6	73.37	0.545097	1.23249	408.5	18.1	29.14	64.31	0.103	69.49	50.87	1	7.986	0.02	0.346	1.884	0.27	0.005	0.27	0.675	0.101	0.04	0.153	0.002	0.003	0.153	0.077
PlasmaCKD5	PlasmaCKD	2.60385	0.166844	1.50095	29.7681	3.35077	5.10108	0.0907229	0.498532	1980.87	113.14	294.6	694.647	1570.93	1812.67	160.26	0.258241	5.49511	3.89117	71.828	0.711183	0.692143	398	114.4	0.471364	2.47031	561.6	13.92	50.95	102.2	0.096	37.29	25.81	0.71	3.734	0.027	0.235	0.821	0.558	0.022	0.787	0.205	0.089	0.078	0.185	0.005	0.007	0.261	0.084
PlasmaCKD50	PlasmaCKD	2.37351	0.231292	1.71383	23.5485	3.15129	2.84866	0.187438	0.682472	2367.64	161.28	382.8	850.58	1843.79	2109.73	222.43	0.244869	3.64106	3.20012	61.313	0.41446	0.396442	507	176.2	0.726298	2.72924	521.4	17.67	97.73	143.2	0.128	39.35	15.6	0.709	6.746	0.045	0.224	1.375	0.441	0.028	0.623	0.066	0.117	0.071	0.23	0.006	0.015	0.325	0.118
PlasmaCKD51	PlasmaCKD	1.72786	0.280641	1.76876	17.557	3.50812	11.3095	0.0800747	0.264174	2317.82	183.58	317.2	866.814	1851.04	2109.37	155.47	0.131464	3.2991	2.81187	64.549	0.526087	0.503181	261.6	121.1	0.36775	1.73645	401.5	18.07	32.15	121.7	0.087	37.72	18.98	0.864	4.165	0.045	0.217	1.414	0.266	0.014	0.308	0.151	0.082	0.048	0.227	0.006	0.012	0.262	0.084
PlasmaCKD52	PlasmaCKD	1.58937	0.39536	1.42789	10.5805	3.09507	23.2128	0.058339	0.139425	3036.03	282.88	449.6	1332.34	2325.39	2660.77	218.58	0.0701382	2.38991	3.12792	40.438	0.307286	0.271673	411.9	182.1	0.379612	2.12933	440.7	40.05	25.71	184.4	0.057	26.9	7.308	0.958	8.116	0.131	0.122	1.448	0.223	0.03	0.233	0.047	0.036	0.046	0.287	0.01	0.039	0.3	0.054
PlasmaCKD53	PlasmaCKD	1.31173	0.175379	1.65404	16.7545	5.07919	9.77792	0.103195	0.533371	2665.19	193.79	254.2	880.214	2272.55	2460.46	132.34	0.16614	5.16856	2.10898	85.119	0.437952	0.394096	286	113.7	0.406652	1.70669	453.8	17.96	46.83	87.8	0.091	54.2	21.36	2.377	12.62	0.111	0.496	2.832	0.388	0.018	0.163	0.164	0.102	0.064	0.259	0.005	0.012	0.109	0.107
PlasmaCKD54	PlasmaCKD	2.31622	0.267424	1.77728	11.8579	2.48651	6.31701	0.094565	0.323064	1907.25	170.58	395.1	789.376	1380.85	1646.33	184.36	0.290517	3.41632	3.59865	91.588	0.921724	0.893641	181.9	160.9	0.654864	2.47234	410.3	15.04	38.8	120.1	0.091	44.19	39.49	1.241	9.253	0.031	0.197	1.886	0.762	0.019	0.614	0.289	0.067	0.073	0.295	0.006	0.007	0.237	0.123
PlasmaCKD55	PlasmaCKD	1.3253	0.110849	1.27149	10.2912	3.99904	7.94924	0.0887963	0.735724	2013.46	175.1	232.06	825.03	1662.04	1854.68	108.18	0.188109	8.28552	2.4258	122.937	0.196258	0.182662	258	85.76	0.377964	1.42199	612.3	18.3	54.37	73.9	0.086	97.01	17.72	1.319	9.325	0.074	0.18	0.402	0.552	0.031	0.418	0.086	0.152	0.056	0.322	0.003	0.018	0.244	0.133
PlasmaCKD56	PlasmaCKD	1.73527	0.229721	1.29317	17.1161	2.86719	9.11504	0.0727468	0.2952	1453.58	129.19	224.18	613.266	1085.02	1260.1	120.4	0.0972355	4.05791	2.95631	32.348	0.26444	0.239873	228.5	87.48	0.399088	1.89187	372.8	13.76	27.12	91.87	0.079	23.65	5.673	0.581	9.21	0.102	0.052	1.876	0.133	0.023	0.228	0.033	0.027	0.03	0.138	0.006	0.024	0.238	0.036
PlasmaCKD57	PlasmaCKD	1.75494	0.182175	0.631834	16.8747	2.90965	3.59762	0.11547	0.568229	1747.07	169.18	296.9	688.89	1411.44	1641.62	142.97	0.23544	4.92101	3.06604	62.018	0.458873	0.448302	308.3	121.4	0.680875	2.12089	566.9	16.78	65.46	115.2	0.099	38.88	17.43	0.411	3.391	0.023	0.183	1.092	0.23	0.013	0.559	0.064	0.092	0.039	0.12	0.003	0.007	0.292	0.083
PlasmaCKD58	PlasmaCKD	1.76068	0.187165	1.62585	16.2539	2.92287	2.33094	0.155674	0.71971	1686.72	153.52	270.3	589.237	1280.82	1480.04	152.8	0.426248	4.62317	2.44616	133.683	0.718138	0.703136	315	105.6	0.645477	1.56839	401.8	15.69	62.55	86.91	0.178	72.39	50.9	1.086	4.444	0.021	0.457	1.725	0.569	0.011	0.524	0.516	0.138	0.117	0.409	0.005	0.008	0.376	0.206
PlasmaCKD59	PlasmaCKD	1.84937	0.138198	2.2589	16.3842	3.33333	4.1366	0.106639	0.697285	1984.48	147.78	273.3	698.4	1553	1775.37	154.03	0.24073	6.53873	2.73507	68.017	0.718452	0.698113	398.3	113.9	0.586509	1.95436	558.8	19.27	59.59	85.46	0.092	36.04	25.16	0.733	4.822	0.029	0.179	0.916	0.559	0.022	0.763	0.153	0.081	0.056	0.185	0.005	0.007	0.252	0.078
PlasmaCKD6	PlasmaCKD	1.76687	0.257333	0.869847	18.7072	3.46496	4.08476	0.150194	0.507441	1793.43	130.4	230.4	662.692	1484.95	1660.7	172.13	0.231293	3.37858	2.6066	52.886	0.449032	0.42196	316.9	100.8	0.449198	2.02735	413.2	15.81	62.06	122.3	0.126	33.06	13.95	0.895	6.906	0.064	0.145	1.044	0.491	0.035	0.549	0.055	0.075	0.036	0.16	0.005	0.011	0.179	0.071
PlasmaCKD60	PlasmaCKD	1.6514	0.263231	1.03418	14.4016	3.463	4.68576	0.111047	0.379697	1980.36	164.83	272.2	712.49	1598.97	1801.93	151.1	0.131324	3.41925	2.63296	59.938	0.230697	0.211733	392.3	121.7	0.513069	2.12911	518.7	16.86	57.6	151.7	0.059	45.77	9.691	0.868	9.158	0.089	0.046	1.509	0.235	0.024	0.271	0.031	0.036	0.025	0.122	0.003	0.013	0.14	0.039
PlasmaCKD61	PlasmaCKD	1.55058	0.241689	1.97375	24.3514	4.40711	2.5668	0.179859	0.630731	2398.5	159.36	247.1	711.37	1989.9	2179.93	177.31	0.276524	3.50682	1.80101	55.732	0.427077	0.406861	476.8	111.7	0.443782	1.48577	566	19.85	101.8	161.4	0.252	35.27	14.35	0.713	6.613	0.05	0.239	1.171	0.461	0.032	0.646	0.084	0.086	0.066	0.206	0.006	0.014	0.289	0.116
PlasmaCKD62	PlasmaCKD	2.03138	0.180814	3.67301	19.9499	5.57074	3.70223	0.159742	0.761772	3000.48	135.75	275.76	763.56	2587.22	2855.44	130.09	0.323782	4.76878	2.53914	81.167	0.530611	0.509553	358.3	98.96	0.434989	1.42123	565.1	17.94	90.27	118.5	0.213	47.63	24.27	1.003	6.478	0.041	0.385	1.073	0.972	0.04	0.969	0.124	0.156	0.09	0.42	0.008	0.017	0.419	0.155
PlasmaCKD63	PlasmaCKD	1.40263	0.229081	1.54065	19.5284	3.99851	3.27348	0.182239	0.672893	2050.05	166.83	234	677.19	1663.1	1866.93	114.69	0.152592	3.69237	2.09594	52.159	0.619475	0.602102	343.7	88.5	0.471748	1.27485	464.5	15.87	84.65	125.8	0.145	28.55	17.19	0.496	2.931	0.029	0.253	1.325	0.285	0.017	0.574	0.106	0.076	0.058	0.112	0.004	0.007	0.226	0.07
PlasmaCKD64	PlasmaCKD	1.51379	0.136019	3.0078	17.3125	4.32536	2.34867	0.165726	1.04519	2171	167.13	253	669.4	1798.18	1989.34	129.93	0.410281	6.30673	1.96717	88.861	0.812148	0.786768	316.3	110.4	0.617795	1.52297	655.9	19.33	108.7	104	0.221	43.38	34.13	1.101	5.295	0.032	0.502	2.154	0.56	0.016	0.509	0.188	0.175	0.18	0.335	0.007	0.01	0.305	0.193
PlasmaCKD65	PlasmaCKD	1.52114	0.272603	1.75122	20.9936	2.90176	2.67885	0.184241	0.57071	1932.39	181.64	276.3	711.33	1451.11	1651.92	195.22	0.1773	3.09763	1.93582	55.028	0.352885	0.337307	424.7	126.1	0.835099	1.62521	418.8	17.32	77.16	135.2	0.095	36.91	12.45	0.575	6.379	0.046	0.114	0.777	0.451	0.036	0.784	0.052	0.044	0.028	0.166	0.004	0.013	0.289	0.054
PlasmaCKD66	PlasmaCKD	1.51472	0.40065	2.46598	19.0912	4.66055	9.01779	0.103689	0.234489	2558.77	169.16	256.23	808.55	2162.59	2369.7	146.31	0.121723	2.26146	2.67077	51.977	0.397347	0.385318	668	99.83	0.413889	1.70475	384.9	18.82	39.91	170.2	0.072	33.92	13.07	0.408	2.631	0.031	0.087	0.356	0.171	0.013	0.42	0.057	0.054	0.025	0.087	0.002	0.007	0.213	0.053
PlasmaCKD67	PlasmaCKD	1.31976	0.137467	2.51793	35.6066	11.1964	13.4902	0.0466179	0.324015	3968.32	134.13	177.02	589.34	3696.38	3848.27	86.32	0.282818	6.95044	2.71564	69.369	0.389931	0.372515	642.7	62.42	0.180875	1.47915	437.6	12.15	20.4	62.96	0.102	46.28	17.24	0.806	5.457	0.047	0.113	0.902	0.492	0.028	0.61	0.119	0.075	0.044	0.172	0.004	0.01	0.214	0.069
PlasmaCKD68	PlasmaCKD	1.52748	0.221785	2.37221	14.9385	3.97499	2.67644	0.145443	0.572517	1643.83	125.54	191.76	482.235	1340.03	1490.98	112.79	0.270811	3.93635	1.93981	74.786	0.521876	0.500896	267.4	90.56	0.551187	1.73586	408.2	12	59.37	103.7	0.147	44.66	22.37	0.937	6.521	0.042	0.22	1.257	0.568	0.025	0.607	0.116	0.107	0.073	0.207	0.004	0.009	0.221	0.119
PlasmaCKD69	PlasmaCKD	1.62643	0.292526	1.21028	10.1887	3.26958	5.20837	0.141692	0.42426	2043.47	187.65	305.2	765.168	1629.29	1845.88	161.64	0.301397	2.99424	2.75903	110.204	0.459909	0.436863	199.8	118.8	0.380769	1.75844	364.1	17.61	51.59	121.6	0.142	70.64	30.86	1.628	8.535	0.053	0.258	0.949	0.463	0.015	0.284	0.139	0.076	0.075	0.262	0.004	0.008	0.161	0.087
PlasmaCKD7	PlasmaCKD	1.86729	0.404314	0.538113	19.4539	3.03725	8.11405	0.129551	0.283671	2458.88	215.5	402.4	1064.35	1891.69	2185.92	192.06	0.110685	2.18966	3.04585	53.096	0.234089	0.203477	445.3	161.9	0.497847	2.05041	431.8	25.53	55.94	197.2	0.06	39.69	8.076	1.215	12.45	0.15	0.055	2.33	0.322	0.04	0.265	0.031	0.038	0.038	0.203	0.005	0.025	0.167	0.073
PlasmaCKD70	PlasmaCKD	2.01855	0.130283	1.18235	10.8849	2.38681	3.19941	0.102218	0.711825	1962.72	198.41	400.5	808.59	1429.58	1727.19	173.12	0.285714	6.96378	3.48483	71.249	0.45291	0.431586	306.3	155.9	0.599846	2.22111	667.2	17.75	68.2	95.81	0.116	45.02	19.43	0.96	8.191	0.049	0.195	0.784	0.569	0.029	0.593	0.08	0.064	0.062	0.195	0.004	0.01	0.203	0.081
PlasmaCKD71	PlasmaCKD	2.24492	0.200917	2.55887	22.4504	3.60237	5.49409	0.113649	0.507925	1827.28	112.12	251.7	621.418	1462.16	1664.32	139.59	0.257055	4.46926	3.10754	55.592	0.735582	0.719521	418.7	102.6	0.58395	2.13839	372.2	12.27	42.3	83.28	0.059	29.2	21.01	0.469	3.253	0.022	0.161	1.081	0.414	0.02	0.883	0.113	0.068	0.038	0.172	0.006	0.008	0.368	0.069
PlasmaCKD72	PlasmaCKD	1.67533	0.255193	1.82555	21.7018	3.5553	2.43035	0.205319	0.667511	1955.75	148.55	248.87	645.94	1581.22	1793.49	135.81	0.273334	3.25109	2.90478	59.111	0.62559	0.610405	473.1	98.17	0.459597	1.89225	449.3	14.93	92.25	138.2	0.129	33.06	20.18	0.502	4.166	0.025	0.199	1.555	0.198	0.01	0.395	0.095	0.068	0.037	0.142	0.004	0.007	0.283	0.067
PlasmaCKD73	PlasmaCKD	2.1384	0.161293	1.602	15.4839	2.55627	5.03607	0.0943493	0.534525	1892.92	158.81	339.6	755.143	1385.07	1630.98	193.08	0.22461	5.66538	3.56977	59.757	0.365207	0.347671	331.2	139.8	0.521837	2.49777	484.9	11.75	45.75	85.59	0.071	39.29	13.66	0.689	5.74	0.05	0.156	0.601	0.515	0.038	0.748	0.092	0.055	0.035	0.159	0.004	0.012	0.23	0.052
PlasmaCKD75	PlasmaCKD	1.13448	0.164651	3.58605	26.7628	7.65665	5.02215	0.151445	0.798821	3679.55	216.31	245.4	969.33	3250.25	3444.43	153.61	0.285755	5.27464	0.982092	59.462	0.405196	0.372063	417.5	108.3	0.496789	0.775788	626.1	17.97	94.82	118.7	0.178	38.3	14.25	1.269	7.897	0.089	0.169	1.318	0.568	0.04	0.448	0.088	0.085	0.11	0.215	0.005	0.015	0.169	0.112
PlasmaCKD76	PlasmaCKD	1.85866	0.237039	1.29907	18.5526	3.35548	6.97217	0.0926634	0.357768	2047.23	156.08	290.1	753.351	1642.61	1900.44	140.51	0.187739	3.86094	2.87564	60.916	0.457341	0.436984	310.2	103.5	0.342829	1.59501	449.8	17.45	41.68	116.5	0.088	37.53	16.4	0.764	6.326	0.046	0.181	1.175	0.202	0.012	0.265	0.086	0.063	0.044	0.293	0.007	0.018	0.384	0.052
PlasmaCKD77	PlasmaCKD	2.05821	0.137843	1.95953	32.3938	4.77816	2.81631	0.138242	0.88109	2667.57	162.86	335.2	667.879	2366.62	2625.07	141.54	0.447722	6.37352	3.15026	41.658	0.698267	0.665864	503.4	122.4	0.539445	1.81199	463.1	16.6	64.02	72.66	0.236	20.77	13.83	0.673	6.134	0.049	0.237	2.076	0.771	0.056	1.146	0.09	0.15	0.086	0.282	0.013	0.02	0.419	0.134
PlasmaCKD78	PlasmaCKD	1.52702	0.186907	1.49482	24.204	5.40765	3.40692	0.10566	0.511287	2184.04	127.87	195.26	579.16	1919.5	2078.73	122.14	0.605001	4.83896	1.94915	173.648	0.728559	0.708129	431.8	89.46	0.71568	1.64812	673.1	14.12	71.12	139.1	0.2	93.98	66.55	1.92	14.4	0.029	0.564	1.388	1.688	0.025	0.879	0.252	0.145	0.281	0.577	0.006	0.009	0.3	0.325
PlasmaCKD79	PlasmaCKD	1.83228	0.177784	2.1755	15.8732	4.16235	6.65236	0.123883	0.620011	2175.95	149.65	274.2	814.03	1790.06	2003.59	137.81	0.363551	5.00479	2.24729	83.637	0.483274	0.466312	398.1	114.8	0.560547	1.6185	470.2	17.98	58.25	93.95	0.159	50.76	23.67	0.861	5.369	0.036	0.324	0.668	0.605	0.025	0.703	0.136	0.145	0.067	0.353	0.007	0.015	0.41	0.101
PlasmaCKD8	PlasmaCKD	1.83371	0.218052	3.57936	14.9447	3.89567	3.21402	0.151159	0.602199	2123.76	160.44	294.2	710.805	1708	1912.7	147.89	0.578288	3.98387	2.25603	53.758	0.496805	0.458333	229.7	125.9	1.09478	1.68767	543.4	16.5	82.14	136.4	0.345	31.92	14.63	1.228	21.52	0.084	0.236	2.609	0.902	0.062	0.734	0.1	0.128	0.078	0.297	0.009	0.02	0.242	0.125
PlasmaCKD80	PlasmaCKD	1.71894	0.240792	1.29895	14.0472	3.8768	4.48665	0.132625	0.486291	2423.24	183.02	314.6	805.34	1994.42	2235.33	157.09	0.260246	3.66667	2.80907	86.69	0.624841	0.609167	464.4	127.6	0.478979	1.91678	508.2	24.36	67.4	138.6	0.112	48.87	29.77	0.766	3.843	0.026	0.397	2.236	0.475	0.016	0.62	0.211	0.066	0.071	0.201	0.004	0.007	0.262	0.107
PlasmaCKD81	PlasmaCKD	1.53378	0.320192	1.28782	15.9434	2.86152	8.57432	0.0782096	0.226541	2650.23	280.68	430.5	1067.48	1992.33	2283.12	208.73	0.100149	2.89659	2.9863	51.327	0.323843	0.292006	501.1	179.8	0.567551	2.14175	568.6	41.12	44.47	196.3	0.077	35.65	10.41	1.135	10.06	0.109	0.081	0.83	0.286	0.027	0.252	0.049	0.057	0.067	0.287	0.008	0.027	0.253	0.061
PlasmaCKD82	PlasmaCKD	1.71258	0.260931	1.46353	15.573	3.74679	3.53253	0.163644	0.538958	2309.91	174.24	298.4	741.79	1906.78	2119.52	186.15	0.26354	3.29347	2.25164	76.753	0.504734	0.483639	366.9	153.8	0.689996	2.39489	448.9	19.07	73.46	136.3	0.132	45.84	22.17	0.967	5.89	0.044	0.36	1.335	0.749	0.034	0.775	0.11	0.115	0.088	0.317	0.007	0.014	0.327	0.123
PlasmaCKD83	PlasmaCKD	1.7919	0.129221	5.46683	41.0232	6.98455	2.79196	0.128669	0.882218	2834.59	116.05	207.95	533.85	2513.46	2699.54	109.29	0.375175	6.85649	2.25756	34.289	0.526463	0.503274	513.2	91.55	0.472394	1.7756	599.6	14.44	77.15	87.45	0.33	18.63	9.376	0.432	3.266	0.046	0.246	2.615	0.592	0.063	1.371	0.081	0.222	0.098	0.137	0.007	0.015	0.318	0.116
PlasmaCKD9	PlasmaCKD	1.89207	0.181431	1.26529	16.8932	3.31478	4.30948	0.126283	0.617995	1969.92	151.58	286.8	748.56	1603.16	1854.22	139.02	0.307796	4.89374	2.91968	88.34	0.433397	0.416377	370.3	117.4	0.588766	2.02344	571.1	16.84	72.12	116.7	0.108	57.52	23.95	0.979	6.222	0.041	0.202	1.057	0.531	0.022	0.543	0.089	0.085	0.054	0.179	0.003	0.007	0.183	0.099
[truncated: 64 more columns]

## Sheet: Table S5
Table S5. Urine ratios of metabolites to creatinine concentrations in CKD patients
SampleID	Group	Fischer Ratio	GABR	Glutaminase activity	Gly Synthesis	NESS/ESS	Pro/Cit	Cit Synthesis	NOS activity	AA Sum	Aromatic AA sum	BCAA sum	ESS AA sum	NESS AA sum	Glucogenic AA sum	Ketogenic AA sum	MetHis Synthesis	Orn Synthesis	Valinemia	AC Sum	Beta Oxydation	C2/C0	Gly	Leu	Leu/Ala	Leu/Phe	Orn	Met	Cit	Arg	ASA	C0	C2	C3	C3/C16	C3/C2	C3DC	C3DC/C10	C4	C4/C2	C4/C3	C4-OH	C4DC	C5:1	C5	C5/C0	C5/C2	C5/C3	C5-OH
UrineCKD1	UrineCKD	3.58287	0.175808	5.9531	6.63905	5.54298	0.737164	0.072625	0.385122	4207.93	140.288	502.634	680.164	3671.42	4148.01	63.2842	2.24765	5.30289	27.5131	40.9465	0.664414	0.633167	142.437	12.6656	0.131936	0.711208	105.385	6.30003	7.65361	19.8732	1.61088	12.5065	7.91871	0.390789	2.96919	0.0493501	0.62782	3.70718	1.13962	0.143915	2.9162	0.227051	0.452542	0.908203	0.678657	0.0542643	0.085703	1.73663	0.949683
UrineCKD11	UrineCKD	3.30545	0.136754	16.1585	4.29821	10.9445	0.295684	0.139303	0.894089	6136.5	120.255	397.496	533.964	5732.31	6096.36	49.6544	3.32872	6.41831	37.9351	88.4478	0.913343	0.88343	153.142	10.3951	0.129249	1.0187	121.789	5.85773	16.9656	18.9753	1.25918	34.8815	30.8154	1.04341	8.24308	0.03386	0.537478	4.72603	2.70569	0.0878033	2.59313	0.421024	0.305739	0.440498	0.822964	0.0235931	0.0267063	0.788727	0.874764
UrineCKD12	UrineCKD	2.12783	0.181197	13.5815	10.7692	10.7314	0.666257	0.227616	1.02327	6183.34	169.047	359.703	579.696	5784.42	6061.05	134.026	1.47897	4.4956	6.28296	77.9121	0.978728	0.947376	506.674	104.115	0.619323	2.5594	315.479	15.0678	71.8082	70.1752	1.30552	31.7024	30.0341	0.993928	7.40789	0.0330933	0.723378	6.04797	0.966564	0.0321822	0.972469	0.57067	0.281583	0.506674	0.579938	0.0182932	0.0193093	0.583481	0.468276
UrineCKD13	UrineCKD	2.43282	0.180219	15.0822	16.0156	13.5485	0.813916	0.242536	1.08309	7498.67	123.125	299.541	546.55	7129.39	7425.28	127.537	2.11633	4.4657	13.5043	32.1322	1.0699	1.02356	253.142	24.9032	0.297399	1.22453	162.345	8.03647	39.3745	36.3538	1.5388	8.64763	8.85135	0.40077	2.1692	0.0452778	0.681063	5.29781	1.3256	0.149762	3.30762	0.244466	0.414117	0.332628	0.483663	0.0559301	0.0546429	1.20684	0.483663
UrineCKD14	UrineCKD	7.60318	0.293015	7.67417	14.4805	3.72676	0.935522	0.0581657	0.187596	6072.26	129.171	982.114	1339.84	4892.56	5881.81	221.426	1.34892	3.2252	35.0167	48.0215	0.692663	0.640342	464.729	35.921	0.228031	1.32936	125.859	8.01582	7.32066	39.0235	1.13157	16.0831	10.2987	0.84149	6.92933	0.0817083	0.56557	4.05538	3.25825	0.316375	3.872	0.361313	0.479319	1.03545	1.00112	0.0622465	0.0972083	1.1897	1.28262
UrineCKD15	UrineCKD	2.94609	0.144967	9.05815	3.19908	6.75584	1.38258	0.035894	0.239022	7032.09	172.759	508.965	942.289	6257.27	6732.41	294.387	2.05659	6.65912	30.584	83.5974	0.749072	0.711698	123.644	16.9248	0.173072	1.052	201.754	10.4511	7.24173	30.2973	1.711	30.6608	21.8212	1.14592	5.57	0.0525141	0.794122	3.16393	2.84252	0.130264	2.48055	0.475239	0.985451	0.691256	1.65956	0.0541266	0.0760528	1.44823	1.34548
UrineCKD16	UrineCKD	4.82797	0.220972	4.30355	17.7908	5.92307	1.31081	0.0534991	0.229814	5922.91	123.457	596.044	903.934	5272.93	5904.73	148.685	1.08642	4.29565	42.3147	70.3349	0.57448	0.543265	422.85	16.4509	0.202366	1.20104	123.186	6.91451	6.59033	28.6769	2.55598	31.6585	17.199	0.988194	7.57923	0.0574565	1.23008	7.36247	2.4858	0.144532	2.5155	0.476285	0.727074	0.521527	0.767685	0.0242489	0.0446355	0.776857	0.661527
UrineCKD17	UrineCKD	2.79595	0.225736	6.73994	9.69603	9.23919	4.66275	0.0388297	0.165584	5853.23	130.156	363.91	612.251	5456.26	5831.54	106.812	1.67874	4.26438	15.5303	88.2563	0.164721	0.147374	465.204	26.9866	0.20635	1.24393	136.823	6.39618	5.31279	32.0851	1.83165	54.9733	8.10164	0.953624	5.94434	0.117708	1.29352	6.30769	0.880108	0.108633	0.922909	0.539315	1.11464	0.418773	0.75391	0.0137141	0.0930566	0.790574	1.33668
UrineCKD18	UrineCKD	4.82068	0.143272	3.6506	24.6094	5.61744	2.51668	0.0433022	0.289693	4556.54	109.724	528.943	733.459	4042.79	4567.38	99.147	1.36449	6.69003	36.5494	79.1452	0.526839	0.489961	738.736	25.5079	0.229546	1.85187	138.015	7.34046	5.97634	20.6299	1.15149	38.7387	18.9804	1.42861	11.5665	0.0752677	0.685578	3.89778	2.33777	0.123167	1.63639	0.36116	0.433861	0.437379	1.33129	0.0343659	0.07014	0.931874	0.783295
UrineCKD19	UrineCKD	2.40468	0.170923	7.39764	5.06097	7.66922	0.749442	0.0681758	0.373411	4081.25	144.216	346.792	510.199	3771.07	4076.29	60.7577	2.26236	5.47718	17.9007	52.5001	0.695922	0.651819	119.767	15.9067	0.103044	0.860541	144.474	6.42534	9.84962	26.3774	2.0444	17.5227	11.4216	0.7728	4.61741	0.0676612	0.723057	4.67318	4.22676	0.370067	5.46942	0.404538	0.66397	0.640335	1.34141	0.0765527	0.117445	1.73578	0.874484
UrineCKD2	UrineCKD	2.02083	0.143368	10.497	4.17925	8.01723	1.30794	0.102433	0.648089	3384.08	113.659	229.686	395.989	3080.05	3258.81	103.576	2.90314	6.32696	18.5124	45.4405	0.986353	0.953122	100.049	11.0657	0.224188	0.937031	81.3215	5.35208	8.33	12.8532	1.32352	15.5718	14.8419	0.51747	4.59697	0.0348655	0.567272	4.42287	2.19575	0.147943	4.24324	0.293699	0.320647	0.298816	0.568637	0.036517	0.038313	1.09888	0.402173
UrineCKD20	UrineCKD	4.16747	0.210918	10.1132	40.7025	8.42638	2.25536	0.363968	1.26516	6884.63	122.988	512.548	767.18	6303.44	6683.38	264.253	1.10184	3.47602	15.8487	47.8977	0.969211	0.933058	829.307	209.527	1.56518	10.9588	146.994	8.04049	53.5012	42.2881	1.71602	16.6933	15.5758	0.603515	8.61749	0.0387469	0.593948	3.98972	0.847676	0.0544226	1.40457	0.257556	0.430535	0.520852	0.528506	0.0316598	0.0339312	0.875713	0.696128
UrineCKD21	UrineCKD	1.99093	0.24982	14.8988	9.89416	14.6196	1.5838	0.12103	0.432163	6814.47	140.577	279.88	465.675	6561.89	6792.25	94.7356	1.59298	3.57072	14.6944	59.8165	2.33659	2.29944	212.15	32.5544	0.323937	1.93416	121.942	7.75753	14.7586	34.1505	2.10448	12.2396	28.1442	0.454634	2.56838	0.0161537	0.971298	6.6875	0.583989	0.0207499	1.28453	1.38319	0.415298	0.393361	0.542006	0.0442831	0.0192582	1.19218	0.930449
UrineCKD22	UrineCKD	1.93524	0.256488	18.639	4.89399	21.0019	0.463221	0.106554	0.375431	8324.19	106.398	205.906	391.828	8060.61	8262.31	83.7325	3.45258	3.52339	24.6367	21.3514	0.366658	0.282735	54.9384	8.20705	0.108155	1.02274	117.414	7.35422	12.5109	33.324	1.59103	3.13843	0.887345	0.263387	1.36066	0.296826	0.579531	3.97011	0.491868	0.554314	1.86747	0.239984	0.473224	0.462911	0.393494	0.125379	0.443451	1.49398	0.648155
UrineCKD23	UrineCKD	1.9671	0.171882	19.479	9.27033	11.758	2.39639	0.138354	0.707106	4950.07	96.47	189.766	408.535	4653.75	4822.28	143.53	1.8222	5.11084	12.1335	29.0393	0.880691	0.841432	151.919	35.1897	0.548196	2.76222	127.776	7.43653	17.6784	25.001	1.1821	5.93708	4.99565	0.23308	1.26598	0.0466565	0.509814	4.97407	0.724293	0.144985	3.10749	0.189804	0.350379	0.356832	0.422884	0.0712276	0.0846505	1.81433	0.357212
UrineCKD24	UrineCKD	1.1022	0.222717	14.7451	9.40465	87.9726	0.832058	0.0601356	0.254693	30834.2	186.981	206.091	358.36	30651.9	30768.6	54.7091	3.29739	4.23531	19.3719	21.5538	0.605726	0.528855	147.844	13.6582	0.164679	1.37495	157.089	6.39921	9.44664	37.0903	2.09705	1.68769	0.892542	0.129734	0.588946	0.145354	0.617475	5.44631	0.7902	0.885337	6.09091	0.237402	0.763188	0.404041	0.424205	0.251353	0.475277	3.26979	0.691282
UrineCKD25	UrineCKD	1.11811	0.366543	6.18062	9.47793	23.8669	1.05831	0.0726506	0.18478	7466.24	144.994	162.119	325.537	7387.78	7497.9	70.4215	2.15949	2.54341	9.26915	29.1569	0.543085	0.456383	155.096	13.8516	0.0934585	0.865952	136.661	3.79943	9.92853	53.7315	2.41792	4.7549	2.17006	0.41226	1.68041	0.189977	0.662371	4.26221	1.33711	0.616162	3.24335	0.26641	0.644947	0.718294	0.766068	0.161111	0.353017	1.85821	0.856557
UrineCKD26	UrineCKD	5.43461	0.232153	6.50132	14.8137	2.48746	1.1179	0.0432075	0.178408	5745.5	128.723	699.558	1705.48	4187.73	4903.96	860.525	1.10439	4.1291	30.1119	90.8784	0.592677	0.559176	573.322	38.9321	0.205535	1.77456	144.597	8.46537	6.24769	35.019	1.24135	43.5351	24.3438	1.45844	14.7905	0.0599103	0.460295	3.48378	2.35058	0.0965578	1.6117	0.516029	0.490305	0.728832	1.08195	0.0248523	0.0444444	0.741849	1.09909
UrineCKD27	UrineCKD	1.16236	0.304798	12.4207	9.34276	47.7248	1.01774	0.0476966	0.149362	15631.3	189.174	219.887	335.146	15425.2	15532.2	38.9207	4.82118	3.1315	17.3196	39.7547	0.72176	0.426885	145.064	13.163	0.208954	1.10281	137.4	6.9841	6.55352	43.8767	1.68273	1.60479	0.685062	0.473214	2.53226	0.690761	0.413793	2.83481	0.419391	0.612194	0.88626	0.471491	0.419821	0.36772	19.6692	12.2565	28.7115	41.5651	0.496896
UrineCKD28	UrineCKD	2.80176	0.264276	4.29381	13.1622	10.3733	0.997898	0.0539494	0.193691	6713.98	158.632	444.45	624.515	6289.02	6683.45	71.4503	2.78109	3.59023	23.1632	22.016	0.565764	0.464493	347.802	21.8103	0.133235	1.19534	142.459	5.75005	7.68557	39.6796	2.2626	1.94845	0.90504	0.197321	1.21358	0.218025	0.684837	3.81409	1.17935	1.30309	5.97681	0.29504	0.616461	0.885927	1.72259	0.884084	1.90333	8.72988	0.905309
UrineCKD29	UrineCKD	1.78975	0.233264	10.7493	5.21528	17.8533	1.07889	0.0700054	0.280477	9284.6	167.106	299.078	526.077	8960.3	9256.7	62.5727	1.55835	4.00651	11.5506	44.5663	0.860514	0.819718	160.851	19.658	0.111712	0.812619	159.27	6.84393	11.1498	39.7529	4.43231	11.3998	9.34465	0.465077	2.03266	0.0497693	0.817477	3.78695	1.44668	0.154814	3.11063	0.350676	0.811154	0.806555	0.750791	0.0658598	0.0803445	1.61434	1.11785
UrineCKD3	UrineCKD	3.53044	0.347373	6.49304	10.3611	6.38867	1.34323	0.121732	0.312406	4841.22	131.452	464.082	696.316	4304.52	4710.95	158.433	1.83455	2.56634	16.4706	54.4176	0.732189	0.684363	321.883	92.8163	1.41996	4.11765	170.51	7.79084	20.7565	66.4407	1.31125	23.4908	16.0762	1.12347	13.1172	0.0698841	0.652581	5.40356	1.56032	0.0970575	1.38884	0.320378	0.413194	0.428604	0.876917	0.0373303	0.0545475	0.780542	0.613161
UrineCKD30	UrineCKD	4.31813	0.111091	4.99523	4.96016	7.54211	1.27351	0.0335257	0.291996	6907.37	146.87	634.205	846.53	6225.84	6854.84	70.6543	1.34991	8.70962	29.5008	51.0623	0.632534	0.589168	129.847	13.1107	0.123142	0.622733	191.012	8.35603	6.4038	21.9311	1.66688	10.1744	5.99446	0.441221	2.74755	0.0736047	0.877325	5.39709	0.66006	0.110112	1.49599	0.277091	0.474283	0.579766	1.14103	0.112147	0.190348	2.58608	0.804116
UrineCKD31	UrineCKD	2.92454	0.157771	10.8876	5.81821	8.27163	2.38355	0.0427316	0.259746	5040.32	138.898	406.214	573.991	4613.68	4992.97	55.8064	1.6258	6.07854	23.4295	45.1904	0.87802	0.831825	156.649	26.208	0.180469	1.61587	144.912	7.88236	6.1923	23.8398	1.22745	12.9353	10.7599	0.597545	5.52866	0.0555342	0.639883	4.50121	2.17815	0.202431	3.64516	0.342831	0.434735	0.916626	1.0075	0.0778872	0.093634	1.68606	0.793744
UrineCKD32	UrineCKD	2.01529	0.179586	12.2306	9.147	11.9423	0.744748	0.087726	0.449092	3526.36	93.7626	188.958	290.397	3338.5	3495.04	40.0931	4.99025	5.11926	16.3249	26.5072	1.0291	0.960227	124.613	11.9355	0.185239	1.10068	96.3144	5.68978	8.44928	18.8141	1.43032	5.30466	5.09368	0.365365	2.47955	0.0717291	0.857989	7.17647	1.02778	0.201775	2.81302	0.340583	0.303411	0.408566	0.476884	0.089899	0.0936226	1.30522	0.427655
UrineCKD33	UrineCKD	1.38574	0.178888	4.64449	38.327	10.0619	3.92246	0.215852	0.992417	5904	295.523	409.518	589.312	5727.54	5915.99	105.333	2.65856	4.59767	16.6726	59.2284	1.06892	1.04179	907.639	74.7361	0.929972	3.72197	147.401	8.95033	31.8169	32.06	1.77521	20.4669	21.3223	0.555118	7.75472	0.0260346	0.49749	3.08659	0.793734	0.0372255	1.42985	0.231862	0.376832	0.458322	0.427257	0.0208755	0.020038	0.769667	0.591136
UrineCKD34	UrineCKD	2.74158	0.200257	8.34103	6.00969	8.10278	1.26827	0.0696183	0.325018	5330.45	159.521	437.338	617.446	4852.44	5243.72	66.6478	2.07352	4.66857	22.1047	98.8616	0.757616	0.721268	208.442	26.5326	0.218715	1.42766	140.511	8.12673	9.78211	30.0972	1.37686	44.5487	32.1315	1.61927	18.116	0.050395	0.883823	5.81647	2.423	0.0754089	1.49636	0.488033	0.644275	0.712564	1.23993	0.0278331	0.0385891	0.765732	1.10228
UrineCKD35	UrineCKD	2.96457	0.233454	7.95539	9.86066	8.15712	0.970317	0.0614465	0.24797	5472.75	147.866	438.361	630.176	5001.23	5400.65	82.8873	2.79178	4.03553	24.757	102.613	0.517128	0.490289	349.575	15.9066	0.142833	0.932167	117.226	7.05565	7.20311	29.0483	1.70567	53.5256	26.243	1.43657	17.4753	0.0547408	1.01337	4.44822	1.97846	0.0753898	1.37721	0.357943	0.734319	0.7933	1.57849	0.0294904	0.0601489	1.09879	1.05429
UrineCKD37	UrineCKD	0.597505	0.275835	5.91872	9.50291	18.5607	1.78444	0.0534789	0.184038	7386.56	203.54	121.616	416.234	7184.13	7331.22	65.5994	1.07988	3.44131	3.36185	54.5147	0.995281	0.605047	201.451	23.5406	0.147604	0.806929	135.513	8.71064	7.24706	39.3781	1.7677	15.0179	9.08655	5.8605	18.2359	0.644964	1.55602	6.60995	1.23958	0.136419	0.211514	0.487143	0.921288	0.903417	1.39241	0.0927165	0.153238	0.237592	1.40566
UrineCKD38	UrineCKD	3.82141	0.148379	9.76978	3.78607	5.03049	1.6042	0.0527482	0.337684	4958.21	156.372	597.563	861.814	4273.65	4845.39	133.699	2.56241	6.40182	46.8179	69.9462	0.669676	0.618176	119.75	23.3713	0.287671	1.90563	167.383	11.003	8.82915	26.1462	2.04035	24.7365	15.2915	1.27392	3.63002	0.0833091	0.794623	4.71806	1.87712	0.122756	1.4735	0.535685	0.72859	0.922238	1.08398	0.0438212	0.0708879	0.850903	1.12256
UrineCKD39	UrineCKD	2.78861	0.1942	6.46288	15.0615	6.05141	0.717361	0.200557	0.860215	4356.05	132.263	368.831	655.263	3866.43	4259.64	129.789	1.05813	4.28913	21.1189	36.2972	0.761336	0.728339	242.545	23.9156	0.333263	1.46434	109.337	7.72062	21.9284	25.4917	1.05949	11.6875	8.51248	0.38565	2.77534	0.0453041	0.625492	5.60751	1.59247	0.187075	4.12932	0.273724	0.55392	0.390219	0.435141	0.0372313	0.0511181	1.12833	0.649095
UrineCKD4	UrineCKD	1.00419	0.22294	9.58372	7.59613	33.5435	0.678518	0.152846	0.594697	10480.1	147.553	148.171	327.952	10270.2	10396.8	53.7969	1.89026	3.89082	5.6894	27.8924	0.685814	0.637522	104.92	24.2827	0.291837	1.11515	125.659	11.7638	19.2065	32.2962	1.65726	6.23958	3.97787	0.301321	2.10076	0.0757493	0.378277	3.61034	1.26815	0.318801	4.20863	0.190403	0.32336	0.405013	0.328418	0.0526346	0.0825613	1.08993	0.436807
UrineCKD40	UrineCKD	1.72278	0.150395	19.4169	3.82802	16.0289	2.38998	0.0334597	0.215276	7073.38	162.097	279.257	436.602	6741.4	6966.77	49.1355	2.45154	6.43389	16.3524	37.9543	0.544784	0.488759	62.9959	17.2297	0.252337	1.07525	177.759	10.7322	5.94776	27.6285	2.21241	7.88779	3.85523	0.441915	2.2491	0.114627	0.582363	4.27604	0.990939	0.257038	2.24238	0.285152	0.532	0.507883	0.717136	0.0909173	0.186017	1.62279	0.729904
UrineCKD41	UrineCKD	4.52005	0.185488	5.77259	10.3986	6.44798	1.78062	0.046057	0.237369	4484.06	112.463	508.338	645.112	4073.52	4566	40.1723	1.64605	5.15382	36.9159	31.672	0.624022	0.534577	175.541	15.1158	0.12455	1.13136	126.67	6.5763	5.83404	24.5779	2.65064	3.8119	2.03775	0.340955	1.4782	0.167319	0.730469	4.212	1.60245	0.786383	4.6999	0.265688	0.594503	0.607684	0.846664	0.222111	0.415489	2.48321	0.6885
UrineCKD42	UrineCKD	2.709	0.110593	24.8282	4.20867	7.13813	1.55069	0.0345334	0.301834	6536.55	209.501	567.538	833.864	5802.48	6319.02	107.819	2.18403	8.74035	26.4092	43.803	0.750531	0.697572	73.4642	13.4818	0.269567	0.642616	214.172	15.1848	7.39609	24.5038	1.78457	7.79345	5.4365	0.412734	1.60092	0.0759191	0.734406	3.69643	0.663449	0.122036	1.60745	0.268454	0.661084	0.542822	0.583031	0.0748103	0.107244	1.41261	0.714301
UrineCKD43	UrineCKD	2.06372	0.247481	8.52524	5.29382	23.5702	1.40269	0.0756949	0.284339	8757.39	131.405	271.182	372.507	8522.71	8726.49	37.3195	3.08479	3.75638	23.7607	65.8757	0.51927	0.473206	86.7249	11.7229	0.112099	1.07355	89.0629	4.78596	6.7416	23.7098	2.07392	25.4069	12.0227	1.17036	5.30549	0.0973461	0.67086	4.7176	2.55279	0.212331	2.1812	0.315763	0.641429	0.512703	0.866699	0.0341128	0.0720888	0.740541	0.642254
UrineCKD44	UrineCKD	3.75488	0.228765	8.25963	10.7364	4.61475	15.2732	0.0376362	0.158552	5040.74	172.202	646.6	940.867	4238.01	4831.6	175.069	1.84624	4.21274	27.1229	27.4044	0.317881	0.24087	201.013	36.1884	0.376658	1.60799	113.705	8.43407	4.27943	26.9908	1.33645	4.6119	1.11087	0.355164	2.53583	0.319717	0.711638	6.88186	0.336839	0.303221	0.948403	0.218596	0.584232	0.402723	0.761815	0.165184	0.685782	2.14496	0.77185
UrineCKD45	UrineCKD	1.57616	0.196589	8.73123	8.11356	32.2837	1.85248	0.050803	0.245928	8968.58	91.3019	143.907	287.076	8802.55	8935.51	62.8135	2.47287	4.84082	7.73795	23.7828	0.911626	0.855172	137.471	32.376	0.346794	2.24623	139.787	7.0446	7.10162	28.8768	1.42353	3.61673	3.09293	0.204176	1.45063	0.0660138	0.368443	3.00581	0.819554	0.264977	4.01396	0.216647	0.465008	0.564424	0.499216	0.13803	0.161406	2.44503	0.62108
UrineCKD47	UrineCKD	5.44732	0.189226	3.13778	7.02099	7.80689	1.18446	0.03375	0.172535	8805.53	144.053	784.702	1033.14	7919.49	8726.34	82.2378	1.30897	5.11214	41.1566	84.1958	0.598202	0.557058	231.378	14.3427	0.194853	0.766265	122.68	6.56699	4.14045	23.9978	0.923709	40.4724	22.5455	1.6652	19.8495	0.0738597	0.810951	4.21406	3.07302	0.136303	1.84543	0.355111	0.56499	0.789001	1.91718	0.04737	0.085036	1.15132	1.15283
UrineCKD49	UrineCKD	1.66053	0.200209	32.4952	2.01622	49.7816	1.1071	0.0394925	0.189762	33758.5	220.201	365.65	689.722	33276.4	33626.6	119.364	1.67052	4.80503	16.1046	520.074	1.1743	1.15672	318.507	23.0433	0.389551	1.08318	302.894	14.2199	11.962	63.0368	1.74226	226.83	262.38	3.98734	17.2318	0.0151968	1.85996	11.2767	0.929579	0.00354288	0.233133	4.84566	0.690979	0.542855	1.20981	0.00533357	0.00461093	0.303414	0.948795
UrineCKD5	UrineCKD	3.05556	0.236576	8.37051	19.2196	5.00343	1.5384	0.0631952	0.251246	4989.74	135.307	413.44	878.813	4300.13	4720.53	323.103	1.57463	3.97572	20.0778	32.1101	0.823108	0.779243	387.054	24.4056	0.2552	1.25956	157.939	8.40934	9.98098	39.7258	1.40802	7.50942	5.85166	0.329398	2.5082	0.0562914	0.629086	4.16239	1.65905	0.283517	5.0366	0.290215	0.465894	0.774624	0.717787	0.0955849	0.122664	2.17908	0.784097
UrineCKD50	UrineCKD	3.09041	0.183148	5.24781	17.5493	6.67647	1.09206	0.099759	0.495281	4786.28	142.715	441.048	656.469	4271.24	4698.48	86.519	1.29723	4.96477	24.0805	28.9529	0.783834	0.734641	391.706	38.346	0.423369	2.29299	128.335	7.05071	12.8026	25.8492	1.25724	7.88567	5.79313	0.387927	3.05962	0.0669632	0.619514	5.06461	1.51391	0.261329	3.90257	0.204443	0.652844	0.505782	0.547702	0.0694553	0.0945433	1.41187	0.746647
UrineCKD51	UrineCKD	2.8417	0.249994	6.81075	9.51226	6.7546	1.94392	0.0413453	0.158818	5620.53	205.811	584.851	776.037	5073.94	5587.86	56.3115	1.57695	3.84127	22.8285	43.3596	0.545359	0.502929	208.38	17.4627	0.11894	0.702601	119.341	5.27389	4.93417	31.068	2.17257	8.88479	4.46842	0.37698	1.09293	0.0843654	0.816152	4.23755	1.16875	0.261557	3.10029	0.397528	0.955328	0.770399	0.845192	0.095128	0.189148	2.24201	1.19258
UrineCKD52	UrineCKD	1.25104	0.17702	8.52314	6.71664	28.5718	1.47167	0.0416918	0.226095	8335.74	128.819	161.159	300.324	8206.42	8337.74	40.1845	1.73313	5.423	11.3305	22.0919	0.58405	0.533924	126.025	12.6921	0.19932	0.968625	112.548	6.65518	4.69232	20.7538	1.79965	2.33719	1.24788	0.117153	0.574242	0.0938816	0.82471	4.84211	0.680973	0.545702	5.81266	0.315294	0.836766	0.440175	0.386081	0.16519	0.309388	3.29551	0.804
UrineCKD53	UrineCKD	2.27594	0.194554	9.56488	4.57617	6.29785	3.20923	0.0668775	0.322199	5733.62	224.972	512.022	851.107	5041.85	5539.22	128.765	1.04715	4.81775	9.30579	97.9337	0.633813	0.599469	153.328	41.7214	0.334416	0.825537	165.065	9.76104	11.0391	34.2618	1.42343	29.918	17.9349	1.02748	4.55556	0.0572892	0.736359	3.01368	1.84779	0.103027	1.79837	0.37883	0.540888	0.759749	1.56962	0.0524641	0.0875175	1.52764	1.0634
UrineCKD54	UrineCKD	3.91705	0.219695	7.03658	10.1647	5.15542	1.21861	0.0563578	0.242842	5356.89	180.665	707.675	916.847	4618.47	5231.92	122.739	4.41395	4.30893	32.7831	32.4847	0.642611	0.580219	136.508	19.2336	0.148224	0.915891	102.658	7.59608	5.78556	23.8244	1.7766	6.41242	3.7206	0.400085	1.66411	0.107532	0.605474	2.87566	1.60771	0.432111	4.01843	0.315274	0.595149	1.0369	0.623174	0.0971823	0.167493	1.5576	1.25778
UrineCKD55	UrineCKD	1.90493	0.243267	6.5782	18.0719	9.55785	2.24395	0.0223268	0.0897746	4903.72	160.191	305.154	492.901	4589.87	4847.12	75.4568	2.12433	4.02093	22.6202	47.4568	0.210815	0.174672	408.103	18.3023	0.246081	1.44326	168.296	7.34315	3.75751	41.8549	1.31395	19.5053	3.40703	0.704996	5.37789	0.206924	0.922359	6.40984	0.911575	0.267557	1.29302	0.413831	1.11546	0.544249	0.734315	0.0376469	0.215529	1.04159	1.44234
UrineCKD56	UrineCKD	0.743196	0.33567	11.6621	5.44895	28.1427	0.610114	0.101239	0.273875	6446.09	155.707	115.72	239.558	6328.74	6364.44	48.1596	2.94844	2.70524	6.97024	43.6326	1.14125	1.08536	66.1643	13.4121	0.238671	0.913762	90.4346	5.93687	9.15547	33.4294	1.9405	11.9858	13.0088	0.669858	2.94581	0.0514925	0.795316	5.03546	0.903972	0.0694891	1.3495	0.394298	0.421555	0.739308	0.620571	0.0517757	0.0477038	0.926421	0.671725
UrineCKD57	UrineCKD	2.40937	0.0814382	12.5656	3.6812	6.03966	2.92343	0.0169416	0.204564	5552.55	198.353	477.905	824.69	4864.88	5321.44	169.777	1.59864	12.0747	23.9875	36.7863	0.810349	0.758873	96.7129	17.3106	0.23727	0.901526	309.993	23.063	5.25177	25.6729	1.07858	4.91488	3.72977	0.253001	0.778689	0.0678329	0.458065	2.49275	0.560597	0.150303	2.21579	0.315585	0.531302	0.587229	0.625844	0.127337	0.167797	2.47368	0.616523
UrineCKD58	UrineCKD	0.89463	0.249074	9.30532	3.84566	17.5909	0.960151	0.080841	0.30029	4695	186.865	167.175	273.444	4531.2	4591.11	26.6648	3.98641	3.71457	9.72303	97.2999	1.41006	1.37065	73.6183	12.9976	0.244766	0.819678	90.5717	6.0504	7.3219	24.3828	1.95886	32.6476	44.7484	1.28655	5.30925	0.0287509	1.08201	5.53061	1.21592	0.0271723	0.945094	1.37808	0.595212	0.637288	0.87224	0.0267168	0.0194921	0.677966	0.821257
UrineCKD59	UrineCKD	4.83987	0.154405	6.40669	7.20406	5.28954	1.57268	0.0455107	0.281918	5332.75	123.115	595.862	888.426	4606.77	5190.1	181.978	1.88716	6.19455	33.161	34.3591	0.843537	0.79229	160.54	15.33	0.15527	0.875678	124.477	8.16726	5.66505	20.0946	1.17238	9.97718	7.90483	0.511302	3.75415	0.0646823	0.390943	4.54737	1.45563	0.184144	2.8469	0.240267	0.375558	0.504515	0.580984	0.0582313	0.0734974	1.13628	0.528044
UrineCKD6	UrineCKD	0.467167	0.196759	7.52268	4.64017	12.8928	1.26793	0.0623046	0.298082	3287.54	175.008	81.758	261.205	3218.2	3239.64	64.7613	1.47256	4.78428	5.97115	23.7804	0.607399	0.531393	102.942	12.5345	0.107168	1.08121	114.304	5.47924	7.12164	23.8915	1.78579	4.21022	2.23728	0.320004	2.25687	0.143033	0.709415	5.71402	1.69119	0.755913	5.2849	0.276253	0.684447	0.378187	0.424687	0.100871	0.189823	1.32713	0.715829
UrineCKD60	UrineCKD	1.42923	0.207703	15.8963	10.9241	13.8471	1.30248	0.155463	0.647784	4923.1	147.46	210.753	354.215	4710.85	4866.94	50.6663	2.63732	4.16679	13.7517	27.9155	0.799481	0.758442	165.741	18.0825	0.34523	1.29062	128.308	7.9354	19.9472	30.7931	1.77448	7.12567	5.4044	0.29243	2.64435	0.0541096	0.453451	4.27948	0.77133	0.142723	2.63766	0.202665	0.33176	0.4789	0.495095	0.0694805	0.0916096	1.69304	0.419674
UrineCKD61	UrineCKD	3.68103	0.174092	13.8354	6.86437	9.48281	1.94169	0.0419776	0.231408	9549.28	146.948	540.921	936.526	8763.69	9256.83	296.441	2.74961	5.51267	42.1232	29.8664	0.608309	0.558092	141.42	20.3116	0.208406	1.64344	187.391	15.0734	7.86623	33.9928	2.49588	4.38782	2.44881	0.220343	1.50685	0.0899796	0.551858	5.05505	1.31605	0.537423	5.97273	0.243378	0.414645	0.495771	0.306476	0.0698471	0.125153	1.39091	0.568884
UrineCKD62	UrineCKD	1.64299	0.193053	23.5568	9.04277	27.7997	1.79156	0.12925	0.592877	9266.47	126.683	208.138	337.086	9064.91	9222.35	52.9628	2.64746	4.58704	17.6698	23.0653	0.711855	0.67629	137.383	13.6563	0.192657	1.24076	94.2599	7.07895	12.1831	20.5492	1.53535	5.13571	3.47323	0.182652	1.23191	0.0525886	0.548272	3.77826	1.16248	0.334696	6.36442	0.21893	0.449533	0.388648	0.400951	0.0780713	0.115441	2.19516	0.503161
UrineCKD63	UrineCKD	2.30605	0.182153	11.0288	8.40251	8.34458	1.25167	0.0846903	0.42864	5472.9	161.762	373.033	621.569	4988.34	5382.77	65.3744	0.97509	5.06126	14.9325	37.519	1.28797	1.24784	233.526	18.0111	0.177006	0.75756	129.213	8.14844	10.9431	25.5299	2.16588	8.91617	11.1259	0.357865	2.36828	0.032165	0.775443	6.32119	1.3819	0.124206	3.86152	0.373707	0.476477	0.737666	0.526034	0.0589977	0.04728	1.46992	0.590214
UrineCKD64	UrineCKD	1.33552	0.161604	21.0295	8.38326	23.0719	0.710947	0.116964	0.647977	9041.33	169.987	227.022	404.991	8785.93	8961.19	59.7456	2.31916	5.53998	8.30313	62.2068	1.29902	1.24244	211.975	26.2214	0.225613	1.08426	184.336	7.59379	21.5606	33.2737	1.85275	17.5978	21.8642	0.995707	4.44274	0.0455404	0.907436	5.42884	1.3826	0.0632355	1.38856	0.436033	0.639494	0.949694	0.942181	0.0535397	0.0430923	0.946243	0.813531
UrineCKD65	UrineCKD	9.9503	0.226277	2.10499	9.08774	1.37456	1.0394	0.0622106	0.258829	6645.42	163.027	1622.17	2944.81	4009.21	5630.95	1160.04	2.35061	4.16053	56.7834	164.411	0.530321	0.49581	497.774	27.6386	0.126589	0.984246	140.23	8.93702	8.72378	33.7048	1.86188	91.1525	45.1943	3.14578	19.6892	0.0696056	1.0035	4.21524	4.48124	0.0991549	1.42452	0.546788	0.530238	0.650544	2.54075	0.0278736	0.0562183	0.807669	1.02738
UrineCKD66	UrineCKD	6.25479	0.205203	2.7484	8.06795	3.82346	1.37322	0.0461782	0.215104	6848.65	183.868	1150.06	1500.72	5652.48	6737.22	232.11	2.87043	4.65812	49.4338	62.4612	0.589599	0.562998	228.221	45.2628	0.363369	2.02527	150.68	7.66974	6.95815	32.3479	2.02472	24.8615	13.997	0.661336	3.50778	0.0472484	0.904156	3.80989	1.99134	0.142269	3.01109	0.445659	0.755236	0.764406	0.929465	0.0373857	0.0664046	1.40544	1.12423
UrineCKD67	UrineCKD	1.78673	0.254624	3.82035	12.0604	60.6339	1.99114	0.0444601	0.167178	26654.4	129.934	232.156	447.569	26471.5	26685.5	103.568	1.90043	3.76018	19.6221	55.8776	0.567702	0.534969	317.46	16.5066	0.15468	1.50195	127.299	6.4616	5.65972	33.8545	1.62023	21.4468	11.4734	0.702005	4.41667	0.0611856	0.622533	4.15036	3.98078	0.346958	5.67058	0.322185	0.710597	0.543419	1.18743	0.0553664	0.103495	1.69148	0.930041
UrineCKD68	UrineCKD	0.72588	0.195678	6.36752	10.5445	15.6646	0.600853	0.123063	0.559989	4291.28	118.283	85.8592	290.618	4167.62	4253.66	86.2873	1.12234	4.55044	2.70404	34.4004	0.666237	0.614137	164.42	19.435	0.196679	0.79117	115.547	7.43794	14.2195	25.3925	1.93922	8.5795	5.26899	0.44699	1.7849	0.0848341	0.696348	4.09224	0.904682	0.171699	2.02394	0.26006	0.53225	0.344964	0.389199	0.0453638	0.0738659	0.87071	0.595035
UrineCKD69	UrineCKD	2.8505	0.16108	16.6697	3.65471	10.4353	2.28429	0.0207782	0.126368	4872.76	101.849	290.319	441.61	4500.57	4759.96	80.3752	1.94593	6.08175	27.3346	16.1734	0.622938	0.451477	57.9374	8.00942	0.134276	0.77551	126.401	10.3343	2.62637	20.7836	1.12477	1.66512	0.751761	0.285503	2.81132	0.379779	0.286781	2.8239	0.18331	0.24384	0.642058	0.157123	0.256761	0.406219	0.402387	0.241657	0.535259	1.4094	0.307219
UrineCKD7	UrineCKD	5.25194	0.199179	4.47774	3.60153	3.62725	1.00895	0.0422461	0.203504	4291.86	99.1474	520.717	966.765	3454.96	4019.08	303.498	1.34497	4.8171	35.2559	58.3284	0.620044	0.574298	101.03	17.7896	0.206274	1.24708	127.381	7.17885	5.38136	26.4435	0.852789	25.0908	14.4096	1.1478	6.16932	0.0796553	0.484396	3.43947	2.41123	0.167335	2.10074	0.353198	0.443628	0.67304	1.3761	0.0548449	0.095499	1.1989	0.783113
UrineCKD70	UrineCKD	4.01727	0.197829	4.53195	5.30002	6.07788	1.18375	0.0403117	0.195874	5248.55	139.627	560.92	784.404	4681.67	5204.15	122.299	2.97864	4.85899	37.9159	75.0296	0.588075	0.551245	151.613	25.4114	0.228828	1.79921	144.499	6.53966	5.825	29.7385	1.29162	34.0689	18.7803	1.25474	9.78372	0.0668115	0.481011	3.14286	2.14954	0.114457	1.71313	0.304466	0.505812	0.652008	1.06188	0.0311686	0.0565421	0.846294	0.801141
UrineCKD71	UrineCKD	8.50418	0.241317	7.04823	25.5498	3.9859	1.14494	0.0511614	0.201691	6180.96	106.803	908.275	1281.93	5054.27	5970.34	259.057	1.71434	3.94224	63.5801	16.9053	0.562952	0.505387	511.966	25.1433	0.209618	1.81016	120.307	7.04356	6.15505	30.5173	1.40943	2.22807	1.12604	0.12826	1.07508	0.113904	0.494769	3.46115	1.22994	1.09227	9.58939	0.154772	0.612281	0.506234	0.557824	0.250362	0.495387	4.34916	0.692533
UrineCKD72	UrineCKD	5.22009	0.184068	7.66284	13.4881	5.34691	1.1542	0.0975309	0.482778	6719.56	151.815	792.487	1112.61	5838.89	6611.48	188.201	1.78889	4.95	36.6222	113.767	0.665475	0.638041	598.55	38.3415	0.355506	1.86191	215.943	14.5578	21.0611	43.6249	1.54384	55.5976	35.4735	1.52526	11.5828	0.042997	0.908853	4.80769	0.718196	0.020246	0.470869	0.361925	0.456446	0.515421	1.34349	0.0241645	0.0378729	0.880826	0.623675
UrineCKD73	UrineCKD	8.03775	0.358403	3.50773	5.91667	2.67215	0.960519	0.0930203	0.237453	7419.38	196.503	1579.44	2150.79	5686	7168.74	471.55	3.34106	2.55271	66.1776	114.566	0.721183	0.685763	311.072	62.9684	0.269281	2.74789	185.882	7.68934	17.2908	72.8178	2.15397	49.383	33.865	1.74912	6.95946	0.0516498	1.1568	7.61969	4.01788	0.118644	2.29709	0.683006	0.646326	0.892561	1.3959	0.0282668	0.0412195	0.798058	1.21589
UrineCKD75	UrineCKD	1.0003	0.217763	18.8561	6.20262	34.2919	1.52805	0.0472362	0.207131	7802.32	85.9404	85.9661	236.075	7656.04	7760.29	45.8805	0.746073	4.38502	5.97862	15.8249	0.47355	0.401645	74.9411	9.35586	0.149317	0.730127	93.687	7.30579	4.42542	21.3653	1.70597	3.01776	1.21207	0.216991	1.12417	0.179025	0.367643	2.70978	0.58977	0.486582	2.71795	0.176332	0.207575	0.185748	0.297881	0.0987094	0.245763	1.37278	0.307297
UrineCKD76	UrineCKD	5.90276	0.177276	6.86911	4.81317	5.5393	1.17296	0.0554974	0.296596	5439.04	101.598	599.71	871.769	4764.04	5370.2	164.013	1.90738	5.34432	49.9832	128.463	0.508911	0.482155	196.097	13.6266	0.263942	1.16213	135.596	8.56643	7.52521	25.3719	1.47546	68.074	32.8222	1.82135	8.94961	0.0554915	1.02466	4.04044	1.59733	0.0486662	0.877003	0.630651	0.648004	0.971809	1.53975	0.0226188	0.0469118	0.845388	0.863743
UrineCKD77	UrineCKD	2.21205	0.141339	2.43596	21.3748	10.9014	2.90372	0.167846	1.01686	7294.11	192.728	426.323	716.575	7421.72	7743.57	201.991	1.2419	6.05831	8.55062	71.221	0.857295	0.806964	739.308	120.439	0.868483	3.36672	276.117	13.3596	46.3451	45.5765	1.803	27.5009	22.1923	1.38417	10.7323	0.0623716	0.420787	4.14103	1.56394	0.0704726	1.12988	0.343925	0.349136	0.353695	0.857206	0.0311701	0.0386264	0.619294	0.453355
UrineCKD78	UrineCKD	2.10295	0.171581	17.4454	4.28795	12.821	0.94182	0.109211	0.573829	6285.28	132.254	278.125	475.779	5928.86	6165.26	107.131	3.64967	5.25431	19.5752	141.248	0.973236	0.945205	126.1	16.8848	0.232653	1.26521	119.767	7.92148	13.0799	22.794	1.20993	59.6537	56.385	1.67214	8.70745	0.0296558	1.08378	7.21769	2.9694	0.052663	1.77581	0.479579	0.346788	0.971415	1.61239	0.0270291	0.028596	0.964264	0.964265
UrineCKD79	UrineCKD	2.81532	0.215868	10.6529	8.76573	8.54838	2.76295	0.0845556	0.361163	4697.63	129.536	364.685	519.031	4330.77	4647.72	72.5413	2.76322	4.2713	26.5865	72.8672	0.686038	0.657121	295.341	34.6704	0.4544	2.7931	126.367	7.13121	10.685	29.5851	1.68817	30.8535	20.2745	0.892187	8.14337	0.0440054	0.967191	6.14214	1.74196	0.085919	1.95246	0.466513	0.488504	0.606703	1.20477	0.039048	0.0594228	1.35035	0.666784
UrineCKD8	UrineCKD	1.54686	0.142281	11.7215	10.1861	15.8042	1.56929	0.166569	1.00354	8204.94	218.176	337.488	526.056	7938.46	8146.35	99.9902	2.26021	6.0248	11.52	43.3478	0.887397	0.839302	304.426	63.8128	0.718326	2.68613	227.85	7.73458	37.9527	37.8187	1.77236	14.5915	12.2467	0.701774	4.91784	0.0573031	0.538306	3.47835	1.46183	0.119365	2.08305	0.263626	0.359094	0.34804	0.635114	0.0435262	0.05186	0.905012	0.453892
UrineCKD80	UrineCKD	3.21419	0.247518	7.59683	8.30182	11.1457	0.917908	0.070943	0.267631	6514.2	133.4	428.772	563.494	6099.22	6479.74	49.5773	2.67963	3.77248	25.3224	55.8215	0.623399	0.593127	212.083	16.8732	0.155552	1.03732	153.35	7.74535	10.8791	40.6496	2.41514	23.77	14.0986	0.719552	3.25755	0.051037	0.96364	7.73469	0.738939	0.0524121	1.02694	0.464658	0.585748	0.650266	0.600368	0.0252574	0.0425834	0.834364	0.790744
UrineCKD81	UrineCKD	3.64125	0.197422	8.81133	9.42991	6.88868	1.34512	0.122777	0.553897	5635.96	127.731	465.1	748.301	5030.88	5524.51	126.948	1.06034	4.51141	24.3879	51.378	0.489838	0.461089	268.305	26.3726	0.388066	1.46599	165.912	6.86233	20.3702	36.7762	1.28892	23.943	11.0399	0.68833	4.21627	0.0623496	0.482076	3.14123	1.47594	0.133692	2.14424	0.213246	0.494311	0.499205	0.785515	0.0328077	0.0711526	1.14119	0.83935
UrineCKD82	UrineCKD	2.63087	0.176838	16.146	6.47842	11.1212	0.614368	0.0771338	0.404949	6128.48	131.885	346.973	531.266	5703.51	6052.73	50.151	1.54879	5.24996	17.9479	59.1925	0.818735	0.776102	182.799	16.4152	0.217523	0.89128	130.988	8.14713	10.1036	24.9503	1.21519	21.5755	16.7448	0.919837	7.62976	0.0549327	0.931101	5.8125	2.57304	0.153662	2.79728	0.342905	0.443441	0.697491	1.81465	0.0841067	0.108371	1.97279	0.745047
UrineCKD83	UrineCKD	1.6727	0.119001	5.7495	25.2198	9.86124	0.265959	0.209256	1.45415	6760.91	190.706	318.993	708.18	6403.16	6766.28	154.348	0.755378	6.94915	4.346	32.8442	0.667048	0.631774	1039.78	63.2124	0.167364	1.07405	616.697	15.5852	129.047	88.7442	1.54271	11.4585	7.23915	0.404189	2.96884	0.0558338	0.465512	4.29537	0.86353	0.119286	2.13645	0.200552	0.401104	0.28463	0.236806	0.0206664	0.0327118	0.585878	0.342867
UrineCKD9	UrineCKD	1.0112	0.0301222	46.1338	2.6548	7.94501	1.6238	0.037122	1.18827	1601.55	71.0578	71.8535	186.269	1430.31	1480.56	64.9657	1.15554	32.0098	10.5357	13.9799	1.06267	0.861035	27.3757	6.08809	0.702394	0.975323	114.531	10.0564	4.25161	3.57799	0.146057	0.292912	0.252207	0.0590612	1.04225	0.234177	0.0542725	0.755556	0.0558687	0.221519	0.945946	0.0407043	0.0407043	0.165212	0.106949	0.365123	0.424051	1.81081	0.0630518
[truncated: 64 more columns]

## Sheet: Table S6
Table S6. Correlation analysis of clinical variables with metabolites determined in urine and plasma of CKD patients
Variable 1	Variable 2	Kendall Correlation Coefficient	Sig. (2-tailed) p-value	Type Variable 1	Type Variable 2	Biological matrix
BMI	Arg	-0.23475	0.028576	Clinical variable	Amino acid	plasma
BMI	C14-OH	0.217922	0.045602	Clinical variable	Acylcarnitine	plasma
BMI	C18:2	0.220281	0.040463	Clinical variable	Acylcarnitine	plasma
Calcium	ASA	-0.26114	0.001139	Clinical variable	Amino acid	plasma
Calcium	C5DC	-0.24299	0.002413	Clinical variable	Acylcarnitine	plasma
Calcium	Cit	-0.23713	0.003051	Clinical variable	Amino acid	plasma
Calcium	C3DC	-0.21484	0.007326	Clinical variable	Acylcarnitine	plasma
Calcium	C5:1	-0.21477	0.007623	Clinical variable	Acylcarnitine	plasma
Calcium	Asp	-0.20705	0.009702	Clinical variable	Amino acid	plasma
Calcium	C4DC	-0.19732	0.013966	Clinical variable	Acylcarnitine	plasma
Calcium	Glu	-0.18944	0.017926	Clinical variable	Amino acid	plasma
Calcium	C6DC	-0.18293	0.022507	Clinical variable	Acylcarnitine	plasma
Calcium	MetHis	-0.16775	0.03611	Clinical variable	Amino acid	plasma
Calcium	C8DC	-0.16404	0.043168	Clinical variable	Acylcarnitine	plasma
Calcium	C10:2	-0.16339	0.044892	Clinical variable	Acylcarnitine	plasma
Calcium	C5-OH	-0.1598	0.046938	Clinical variable	Acylcarnitine	plasma
Calcium	Ala	0.166635	0.037396	Clinical variable	Amino acid	plasma
Calcium	C18	0.180147	0.025129	Clinical variable	Acylcarnitine	plasma
Calcium	C18:1	0.188694	0.018614	Clinical variable	Acylcarnitine	plasma
Calcium	Trp	0.255766	0.001394	Clinical variable	Amino acid	plasma
CKD stage	Trp	-0.35581	5.3E-05	Clinical variable	Amino acid	plasma
CKD stage	C20DC	-0.25639	0.003681	Clinical variable	Acylcarnitine	plasma
CKD stage	C26	-0.2501	0.004534	Clinical variable	Acylcarnitine	plasma
CKD stage	C24&C18:1DC	-0.21172	0.01627	Clinical variable	Acylcarnitine	plasma
CKD stage	Ala	-0.19549	0.026414	Clinical variable	Amino acid	plasma
CKD stage	C18:2-OH	-0.18311	0.045222	Clinical variable	Acylcarnitine	plasma
CKD stage	C14-OH	0.17788	0.047675	Clinical variable	Acylcarnitine	plasma
CKD stage	C10:2	0.250397	0.005157	Clinical variable	Acylcarnitine	plasma
CKD stage	C4	0.279767	0.001495	Clinical variable	Acylcarnitine	plasma
CKD stage	Asp	0.282102	0.001357	Clinical variable	Amino acid	plasma
CKD stage	C5-OH	0.306114	0.000536	Clinical variable	Acylcarnitine	plasma
CKD stage	C5:1	0.327626	0.000215	Clinical variable	Acylcarnitine	plasma
CKD stage	Cit	0.337311	0.000128	Clinical variable	Amino acid	plasma
CKD stage	C3DC	0.377688	1.82E-05	Clinical variable	Acylcarnitine	plasma
CKD stage	C6DC	0.379243	1.71E-05	Clinical variable	Acylcarnitine	plasma
CKD stage	C8DC	0.387018	1.44E-05	Clinical variable	Acylcarnitine	plasma
CKD stage	C5DC	0.409679	3.3E-06	Clinical variable	Acylcarnitine	plasma
CKD stage	C4DC	0.417255	2.28E-06	Clinical variable	Acylcarnitine	plasma
CKD stage	Glu	0.418546	2e-06	Clinical variable	Amino acid	plasma
CKD stage	MetHis	0.433804	8.34E-07	Clinical variable	Amino acid	plasma
CKD stage	ASA	0.46339	1.55E-07	Clinical variable	Amino acid	plasma
CRP	Trp	-0.25278	0.001883	Clinical variable	Amino acid	plasma
CRP	Thr	-0.22137	0.006512	Clinical variable	Amino acid	plasma
CRP	Met	-0.18619	0.022088	Clinical variable	Amino acid	plasma
CRP	Arg	-0.17569	0.030791	Clinical variable	Amino acid	plasma
CRP	His	-0.16438	0.043306	Clinical variable	Amino acid	plasma
CRP	Gly	-0.16313	0.044875	Clinical variable	Amino acid	plasma
CRP	C5:1	0.17432	0.033101	Clinical variable	Acylcarnitine	plasma
CRP	C4-OH	0.17546	0.031167	Clinical variable	Acylcarnitine	plasma
CRP	C14-OH	0.181212	0.028922	Clinical variable	Acylcarnitine	plasma
CRP	C16:1-OH	0.185036	0.027437	Clinical variable	Acylcarnitine	plasma
CRP	C8DC	0.245559	0.002902	Clinical variable	Acylcarnitine	plasma
DBP	C0	-0.21858	0.009125	Clinical variable	Acylcarnitine	plasma
DBP	C8	-0.16994	0.042913	Clinical variable	Acylcarnitine	plasma
eGFR	ASA	-0.50531	9.34E-11	Clinical variable	Amino acid	plasma
eGFR	C5DC	-0.43569	2.15E-08	Clinical variable	Acylcarnitine	plasma
eGFR	MetHis	-0.4264	4.18E-08	Clinical variable	Amino acid	plasma
eGFR	C4DC	-0.3926	4.78E-07	Clinical variable	Acylcarnitine	plasma
eGFR	C3DC	-0.38986	5.49E-07	Clinical variable	Acylcarnitine	plasma
eGFR	C6DC	-0.3811	9.98E-07	Clinical variable	Acylcarnitine	plasma
eGFR	C8DC	-0.3795	1.47E-06	Clinical variable	Acylcarnitine	plasma
eGFR	Glu	-0.37067	1.88E-06	Clinical variable	Amino acid	plasma
eGFR	Cit	-0.37	1.96E-06	Clinical variable	Amino acid	plasma
eGFR	C5:1	-0.35725	4.89E-06	Clinical variable	Acylcarnitine	plasma
eGFR	C5-OH	-0.29208	0.000184	Clinical variable	Acylcarnitine	plasma
eGFR	C10:2	-0.2504	0.001539	Clinical variable	Acylcarnitine	plasma
eGFR	C4	-0.24123	0.001936	Clinical variable	Acylcarnitine	plasma
eGFR	Asp	-0.23741	0.002271	Clinical variable	Amino acid	plasma
eGFR	C10:1	-0.20888	0.007333	Clinical variable	Acylcarnitine	plasma
eGFR	C12:1	-0.18559	0.017345	Clinical variable	Acylcarnitine	plasma
eGFR	Orn	-0.17691	0.022896	Clinical variable	Amino acid	plasma
eGFR	C8:1	-0.16513	0.034008	Clinical variable	Acylcarnitine	plasma
eGFR	C10DC	-0.15999	0.047203	Clinical variable	Acylcarnitine	plasma
eGFR	C14-OH	-0.15719	0.04753	Clinical variable	Acylcarnitine	plasma
eGFR	C22	0.162319	0.037408	Clinical variable	Acylcarnitine	plasma
eGFR	Ala	0.166896	0.031898	Clinical variable	Amino acid	plasma
eGFR	C18:2-OH	0.170136	0.035076	Clinical variable	Acylcarnitine	plasma
eGFR	C24&C18:1DC	0.185152	0.017364	Clinical variable	Acylcarnitine	plasma
eGFR	Val	0.186434	0.016569	Clinical variable	Amino acid	plasma
eGFR	C26	0.199266	0.01046	Clinical variable	Acylcarnitine	plasma
eGFR	Tyr	0.213237	0.006116	Clinical variable	Amino acid	plasma
eGFR	Lys	0.217194	0.005218	Clinical variable	Amino acid	plasma
eGFR	C20DC	0.23401	0.002691	Clinical variable	Acylcarnitine	plasma
eGFR	Trp	0.395783	3.58E-07	Clinical variable	Amino acid	plasma
Glucose	Leu	0.295676	0.003236	Clinical variable	Amino acid	plasma
Glucose	Val	0.347795	0.000539	Clinical variable	Amino acid	plasma
HbA1c	C10:1	0.244216	0.026808	Clinical variable	Acylcarnitine	plasma
Hematocrit	ASA	-0.39949	4.69E-07	Clinical variable	Amino acid	plasma
Hematocrit	MetHis	-0.34382	1.35E-05	Clinical variable	Amino acid	plasma
Hematocrit	C8DC	-0.33793	2.41E-05	Clinical variable	Acylcarnitine	plasma
Hematocrit	C6DC	-0.32778	3.46E-05	Clinical variable	Acylcarnitine	plasma
Hematocrit	Cit	-0.31604	6.37E-05	Clinical variable	Amino acid	plasma
Hematocrit	C5DC	-0.29342	0.000207	Clinical variable	Acylcarnitine	plasma
Hematocrit	C4DC	-0.29188	0.00023	Clinical variable	Acylcarnitine	plasma
Hematocrit	Glu	-0.28422	0.000323	Clinical variable	Amino acid	plasma
Hematocrit	C5:1	-0.28068	0.00041	Clinical variable	Acylcarnitine	plasma
Hematocrit	C5-OH	-0.27134	0.000629	Clinical variable	Acylcarnitine	plasma
Hematocrit	C3DC	-0.23159	0.003408	Clinical variable	Acylcarnitine	plasma
Hematocrit	C10:2	-0.21541	0.007394	Clinical variable	Acylcarnitine	plasma
Hematocrit	C4	-0.1954	0.013483	Clinical variable	Acylcarnitine	plasma
Hematocrit	C8:1	-0.17349	0.028395	Clinical variable	Acylcarnitine	plasma
Hematocrit	Tyr	0.170344	0.031163	Clinical variable	Amino acid	plasma
Hematocrit	C18:2-OH	0.19929	0.015059	Clinical variable	Acylcarnitine	plasma
Hematocrit	Met	0.211898	0.007338	Clinical variable	Amino acid	plasma
Hematocrit	Leu	0.223067	0.004759	Clinical variable	Amino acid	plasma
Hematocrit	C22	0.225245	0.004486	Clinical variable	Acylcarnitine	plasma
Hematocrit	C20DC	0.272398	0.000589	Clinical variable	Acylcarnitine	plasma
Hematocrit	Val	0.273518	0.000542	Clinical variable	Amino acid	plasma
Hematocrit	Ala	0.30199	0.000133	Clinical variable	Amino acid	plasma
Hematocrit	C26	0.30438	0.000119	Clinical variable	Acylcarnitine	plasma
Hematocrit	C24&C18:1DC	0.34232	1.5E-05	Clinical variable	Acylcarnitine	plasma
Hematocrit	Trp	0.439265	2.71E-08	Clinical variable	Amino acid	plasma
Hemoglobin	ASA	-0.38278	1.25E-06	Clinical variable	Amino acid	plasma
Hemoglobin	MetHis	-0.37119	2.41E-06	Clinical variable	Amino acid	plasma
Hemoglobin	C8DC	-0.35388	9.06E-06	Clinical variable	Acylcarnitine	plasma
Hemoglobin	C6DC	-0.33788	1.82E-05	Clinical variable	Acylcarnitine	plasma
Hemoglobin	C5DC	-0.29476	0.000182	Clinical variable	Acylcarnitine	plasma
Hemoglobin	C5:1	-0.29444	0.000198	Clinical variable	Acylcarnitine	plasma
Hemoglobin	Glu	-0.28471	0.000299	Clinical variable	Amino acid	plasma
Hemoglobin	C4DC	-0.27949	0.000399	Clinical variable	Acylcarnitine	plasma
Hemoglobin	C5-OH	-0.27542	0.000496	Clinical variable	Acylcarnitine	plasma
Hemoglobin	Cit	-0.2727	0.000532	Clinical variable	Amino acid	plasma
Hemoglobin	C3DC	-0.26057	0.000943	Clinical variable	Acylcarnitine	plasma
Hemoglobin	C10:2	-0.22516	0.004937	Clinical variable	Acylcarnitine	plasma
Hemoglobin	C4	-0.19866	0.011675	Clinical variable	Acylcarnitine	plasma
Hemoglobin	C8:1	-0.18221	0.02083	Clinical variable	Acylcarnitine	plasma
Hemoglobin	C10DC	-0.16244	0.04656	Clinical variable	Acylcarnitine	plasma
Hemoglobin	Asp	-0.16005	0.042087	Clinical variable	Amino acid	plasma
Hemoglobin	His	0.156838	0.046343	Clinical variable	Amino acid	plasma
Hemoglobin	C18:2-OH	0.165001	0.043492	Clinical variable	Acylcarnitine	plasma
Hemoglobin	C22	0.195927	0.013072	Clinical variable	Acylcarnitine	plasma
Hemoglobin	Leu	0.227799	0.003802	Clinical variable	Amino acid	plasma
Hemoglobin	Met	0.231018	0.00334	Clinical variable	Amino acid	plasma
Hemoglobin	C20DC	0.24482	0.001928	Clinical variable	Acylcarnitine	plasma
Hemoglobin	Val	0.246337	0.001763	Clinical variable	Amino acid	plasma
Hemoglobin	C26	0.290971	0.000222	Clinical variable	Acylcarnitine	plasma
Hemoglobin	C24&C18:1DC	0.309356	8.62E-05	Clinical variable	Acylcarnitine	plasma
Hemoglobin	Ala	0.335989	1.98E-05	Clinical variable	Amino acid	plasma
Hemoglobin	Trp	0.397324	4.47E-07	Clinical variable	Amino acid	plasma
HTN stage	C18	-0.24726	0.008965	Clinical variable	Acylcarnitine	plasma
HTN stage	C18:2-OH	-0.22659	0.020351	Clinical variable	Acylcarnitine	plasma
HTN stage	C20	-0.22333	0.017788	Clinical variable	Acylcarnitine	plasma
HTN stage	C18:1	-0.19508	0.03853	Clinical variable	Acylcarnitine	plasma
HTN stage	C18:2	-0.19121	0.043172	Clinical variable	Acylcarnitine	plasma
LDL-C	C6DC	-0.2411	0.001861	Clinical variable	Acylcarnitine	plasma
LDL-C	C5-OH	-0.17737	0.022409	Clinical variable	Acylcarnitine	plasma
LDL-C	ASA	-0.16176	0.037101	Clinical variable	Amino acid	plasma
LDL-C	C16DC	0.15614	0.04429	Clinical variable	Acylcarnitine	plasma
LDL-C	C18:2	0.160658	0.038679	Clinical variable	Acylcarnitine	plasma
LDL-C	C22	0.173083	0.025661	Clinical variable	Acylcarnitine	plasma
LDL-C	C18:2-OH	0.173322	0.030881	Clinical variable	Acylcarnitine	plasma
LDL-C	Trp	0.175539	0.023225	Clinical variable	Amino acid	plasma
LDL-C	C20DC	0.218243	0.004894	Clinical variable	Acylcarnitine	plasma
LDL-C	C18	0.230835	0.00298	Clinical variable	Acylcarnitine	plasma
LDL-C	C24&C18:1DC	0.261901	0.000716	Clinical variable	Acylcarnitine	plasma
LDL-C	C26	0.282613	0.000261	Clinical variable	Acylcarnitine	plasma
Phosphate	Lys	-0.24476	0.002378	Clinical variable	Amino acid	plasma
Phosphate	Trp	-0.23536	0.00348	Clinical variable	Amino acid	plasma
Phosphate	C20DC	-0.21323	0.008284	Clinical variable	Acylcarnitine	plasma
Phosphate	C4-OH	0.163922	0.042124	Clinical variable	Acylcarnitine	plasma
Phosphate	C8:1	0.169119	0.036119	Clinical variable	Acylcarnitine	plasma
Phosphate	Cit	0.172346	0.032428	Clinical variable	Amino acid	plasma
Phosphate	C4DC	0.186248	0.021174	Clinical variable	Acylcarnitine	plasma
Phosphate	C10:1	0.192738	0.016969	Clinical variable	Acylcarnitine	plasma
Phosphate	C10:2	0.205959	0.012054	Clinical variable	Acylcarnitine	plasma
Phosphate	C3DC	0.206626	0.010401	Clinical variable	Acylcarnitine	plasma
Phosphate	C4	0.228056	0.004662	Clinical variable	Acylcarnitine	plasma
Phosphate	C6DC	0.233379	0.003817	Clinical variable	Acylcarnitine	plasma
Phosphate	Asp	0.235455	0.00348	Clinical variable	Amino acid	plasma
Phosphate	C5DC	0.253135	0.001686	Clinical variable	Acylcarnitine	plasma
Phosphate	C8DC	0.263089	0.001271	Clinical variable	Acylcarnitine	plasma
Phosphate	C5-OH	0.270081	0.000849	Clinical variable	Acylcarnitine	plasma
Phosphate	Glu	0.276875	0.000588	Clinical variable	Amino acid	plasma
Phosphate	C5:1	0.287969	0.000378	Clinical variable	Acylcarnitine	plasma
Phosphate	MetHis	0.345476	1.8E-05	Clinical variable	Amino acid	plasma
Phosphate	ASA	0.37203	4.13E-06	Clinical variable	Amino acid	plasma
PTH	Trp	-0.24722	0.004556	Clinical variable	Amino acid	plasma
PTH	C20DC	-0.21131	0.015597	Clinical variable	Acylcarnitine	plasma
PTH	C18-OH	-0.20054	0.028742	Clinical variable	Acylcarnitine	plasma
PTH	C18:2-OH	-0.19355	0.032276	Clinical variable	Acylcarnitine	plasma
PTH	C18:1	-0.18737	0.031972	Clinical variable	Acylcarnitine	plasma
PTH	C24&C18:1DC	-0.18649	0.032486	Clinical variable	Acylcarnitine	plasma
PTH	C6DC	0.171262	0.049723	Clinical variable	Acylcarnitine	plasma
PTH	C4	0.20286	0.019983	Clinical variable	Acylcarnitine	plasma
PTH	Glu	0.205929	0.018127	Clinical variable	Amino acid	plasma
PTH	C10:2	0.207896	0.019276	Clinical variable	Acylcarnitine	plasma
PTH	C8:1	0.208599	0.01695	Clinical variable	Acylcarnitine	plasma
PTH	C3DC	0.208742	0.016687	Clinical variable	Acylcarnitine	plasma
PTH	Orn	0.232398	0.007659	Clinical variable	Amino acid	plasma
PTH	Cit	0.234048	0.007252	Clinical variable	Amino acid	plasma
PTH	C5DC	0.238877	0.006149	Clinical variable	Acylcarnitine	plasma
PTH	C5:1	0.257981	0.003207	Clinical variable	Acylcarnitine	plasma
PTH	C8DC	0.258859	0.003312	Clinical variable	Acylcarnitine	plasma
PTH	MetHis	0.277469	0.001457	Clinical variable	Amino acid	plasma
PTH	C4DC	0.278206	0.001454	Clinical variable	Acylcarnitine	plasma
PTH	ASA	0.359969	3.8E-05	Clinical variable	Amino acid	plasma
SBP	Trp	-0.17708	0.034105	Clinical variable	Amino acid	plasma
Serum albumin	Cit	-0.24893	0.002569	Clinical variable	Amino acid	plasma
Serum albumin	ASA	-0.22241	0.007266	Clinical variable	Amino acid	plasma
Serum albumin	C6DC	-0.20013	0.015533	Clinical variable	Acylcarnitine	plasma
Serum albumin	Asp	-0.18563	0.02455	Clinical variable	Amino acid	plasma
Serum albumin	C8DC	-0.16802	0.044669	Clinical variable	Acylcarnitine	plasma
Serum albumin	C20DC	0.162626	0.049541	Clinical variable	Acylcarnitine	plasma
Serum albumin	Val	0.176295	0.032802	Clinical variable	Amino acid	plasma
Serum albumin	His	0.177075	0.031969	Clinical variable	Amino acid	plasma
Serum albumin	C24&C18:1DC	0.182831	0.026946	Clinical variable	Acylcarnitine	plasma
Serum albumin	Ala	0.252835	0.0022	Clinical variable	Amino acid	plasma
Serum albumin	Trp	0.268977	0.00112	Clinical variable	Amino acid	plasma
Serum creatinine	Trp	-0.30687	7.44E-05	Clinical variable	Amino acid	plasma
Serum creatinine	Lys	-0.2106	0.006552	Clinical variable	Amino acid	plasma
Serum creatinine	C20DC	-0.20922	0.007073	Clinical variable	Acylcarnitine	plasma
Serum creatinine	C5	0.158098	0.041632	Clinical variable	Acylcarnitine	plasma
Serum creatinine	C10:1	0.161447	0.037493	Clinical variable	Acylcarnitine	plasma
Serum creatinine	C14-OH	0.170198	0.031256	Clinical variable	Acylcarnitine	plasma
Serum creatinine	C8:1	0.17917	0.02094	Clinical variable	Acylcarnitine	plasma
Serum creatinine	Orn	0.19121	0.013568	Clinical variable	Amino acid	plasma
Serum creatinine	C10:2	0.223458	0.004549	Clinical variable	Acylcarnitine	plasma
Serum creatinine	Asp	0.238758	0.002061	Clinical variable	Amino acid	plasma
Serum creatinine	C4	0.242557	0.001754	Clinical variable	Acylcarnitine	plasma
Serum creatinine	Cit	0.299233	0.000112	Clinical variable	Amino acid	plasma
Serum creatinine	C5-OH	0.353988	5.36E-06	Clinical variable	Acylcarnitine	plasma
Serum creatinine	C6DC	0.363424	2.83E-06	Clinical variable	Acylcarnitine	plasma
Serum creatinine	C8DC	0.374852	1.8E-06	Clinical variable	Acylcarnitine	plasma
Serum creatinine	Glu	0.387498	5.68E-07	Clinical variable	Amino acid	plasma
Serum creatinine	C3DC	0.38956	5.07E-07	Clinical variable	Acylcarnitine	plasma
Serum creatinine	C4DC	0.395641	3.52E-07	Clinical variable	Acylcarnitine	plasma
Serum creatinine	C5:1	0.405852	1.88E-07	Clinical variable	Acylcarnitine	plasma
Serum creatinine	MetHis	0.420264	5.8E-08	Clinical variable	Amino acid	plasma
Serum creatinine	C5DC	0.452921	5.11E-09	Clinical variable	Acylcarnitine	plasma
Serum creatinine	ASA	0.476015	9.06E-10	Clinical variable	Amino acid	plasma
Serum urea	Trp	-0.31707	6.01E-05	Clinical variable	Amino acid	plasma
Serum urea	Lys	-0.23753	0.002648	Clinical variable	Amino acid	plasma
Serum urea	C20DC	-0.19913	0.011994	Clinical variable	Acylcarnitine	plasma
Serum urea	Met	-0.18731	0.017788	Clinical variable	Amino acid	plasma
Serum urea	Ala	-0.18409	0.019867	Clinical variable	Amino acid	plasma
Serum urea	C20	-0.1629	0.039492	Clinical variable	Acylcarnitine	plasma
Serum urea	Tyr	-0.16166	0.040837	Clinical variable	Amino acid	plasma
Serum urea	C10:2	0.163801	0.041337	Clinical variable	Acylcarnitine	plasma
Serum urea	C5	0.166304	0.035701	Clinical variable	Acylcarnitine	plasma
Serum urea	C8:1	0.176055	0.026159	Clinical variable	Acylcarnitine	plasma
Serum urea	Orn	0.227405	0.004004	Clinical variable	Amino acid	plasma
Serum urea	Glu	0.234317	0.003029	Clinical variable	Amino acid	plasma
Serum urea	C3DC	0.28163	0.000371	Clinical variable	Acylcarnitine	plasma
Serum urea	C8DC	0.290026	0.000291	Clinical variable	Acylcarnitine	plasma
Serum urea	Cit	0.301574	0.000136	Clinical variable	Amino acid	plasma
Serum urea	C4DC	0.317984	5.99E-05	Clinical variable	Acylcarnitine	plasma
Serum urea	C4	0.330017	3.01E-05	Clinical variable	Acylcarnitine	plasma
Serum urea	C6DC	0.361232	5.06E-06	Clinical variable	Acylcarnitine	plasma
Serum urea	C5DC	0.379524	1.59E-06	Clinical variable	Acylcarnitine	plasma
Serum urea	ASA	0.385271	1.17E-06	Clinical variable	Amino acid	plasma
Serum urea	C5-OH	0.408794	2.62E-07	Clinical variable	Acylcarnitine	plasma
Serum urea	C5:1	0.444365	2.23E-08	Clinical variable	Acylcarnitine	plasma
Serum urea	MetHis	0.465741	3.79E-09	Clinical variable	Amino acid	plasma
Total-C	C6DC	-0.2518	0.001242	Clinical variable	Acylcarnitine	plasma
Total-C	Glu	-0.18661	0.016514	Clinical variable	Amino acid	plasma
Total-C	C5-OH	-0.16925	0.030396	Clinical variable	Acylcarnitine	plasma
Total-C	ASA	-0.1632	0.036625	Clinical variable	Amino acid	plasma
Total-C	C8:1	-0.15812	0.042554	Clinical variable	Acylcarnitine	plasma
Total-C	C18:2	0.176502	0.023989	Clinical variable	Acylcarnitine	plasma
Total-C	C16DC	0.186942	0.016688	Clinical variable	Acylcarnitine	plasma
Total-C	Trp	0.197193	0.011287	Clinical variable	Amino acid	plasma
Total-C	C22	0.214592	0.005965	Clinical variable	Acylcarnitine	plasma
Total-C	C20DC	0.224206	0.004067	Clinical variable	Acylcarnitine	plasma
Total-C	C18	0.23645	0.002503	Clinical variable	Acylcarnitine	plasma
Total-C	C18:2-OH	0.252784	0.001769	Clinical variable	Acylcarnitine	plasma
Total-C	C24&C18:1DC	0.293644	0.000163	Clinical variable	Acylcarnitine	plasma
Total-C	C26	0.30706	8.1E-05	Clinical variable	Acylcarnitine	plasma
Triglycerides	Ser	-0.17004	0.031184	Clinical variable	Amino acid	plasma
Triglycerides	Thr	-0.15493	0.049691	Clinical variable	Amino acid	plasma
Triglycerides	C4-OH	0.155431	0.049149	Clinical variable	Acylcarnitine	plasma
Triglycerides	C5	0.160608	0.04221	Clinical variable	Acylcarnitine	plasma
Triglycerides	C0	0.162211	0.03996	Clinical variable	Acylcarnitine	plasma
Triglycerides	C2	0.164319	0.037382	Clinical variable	Acylcarnitine	plasma
Triglycerides	C4	0.168022	0.033389	Clinical variable	Acylcarnitine	plasma
Triglycerides	C5:1	0.169967	0.032207	Clinical variable	Acylcarnitine	plasma
Triglycerides	C3	0.178765	0.02354	Clinical variable	Acylcarnitine	plasma
Triglycerides	C22	0.181456	0.021881	Clinical variable	Acylcarnitine	plasma
Triglycerides	Ala	0.190322	0.015911	Clinical variable	Amino acid	plasma
Triglycerides	Asp	0.21199	0.007243	Clinical variable	Amino acid	plasma
Triglycerides	C18-OH	0.229955	0.005616	Clinical variable	Acylcarnitine	plasma
Triglycerides	C14-OH	0.233065	0.003811	Clinical variable	Acylcarnitine	plasma
Uric acid	Leu	-0.16603	0.040836	Clinical variable	Amino acid	plasma
Uric acid	Trp	-0.15958	0.049326	Clinical variable	Amino acid	plasma
Uric acid	C16:1-OH	0.172083	0.040269	Clinical variable	Acylcarnitine	plasma
Uric acid	C5:1	0.173897	0.033135	Clinical variable	Acylcarnitine	plasma
Uric acid	C18DC	0.192859	0.017644	Clinical variable	Acylcarnitine	plasma
Uric acid	C8DC	0.201938	0.014077	Clinical variable	Acylcarnitine	plasma
Urine creatinine	C14	-0.19805	0.011241	Clinical variable	Acylcarnitine	plasma
Urine creatinine	MetHis	-0.18634	0.016043	Clinical variable	Amino acid	plasma
Urine creatinine	C16:1-OH	-0.18223	0.022357	Clinical variable	Acylcarnitine	plasma
Urine creatinine	C8DC	-0.17247	0.027865	Clinical variable	Acylcarnitine	plasma
Urine creatinine	Val	0.155363	0.044785	Clinical variable	Amino acid	plasma
Age	Phe	-0.16073	0.039402	Clinical variable	Amino acid	urine
Age	C6DC	0.155334	0.046496	Clinical variable	Acylcarnitine	urine
Age	C12DC	0.162073	0.03778	Clinical variable	Acylcarnitine	urine
Age	C18	0.24968	0.001374	Clinical variable	Acylcarnitine	urine
BMI	C3DC	-0.2288	0.032764	Clinical variable	Acylcarnitine	urine
BMI	C2	-0.21719	0.042704	Clinical variable	Acylcarnitine	urine
Calcium	Cit	-0.34115	2.02E-05	Clinical variable	Amino acid	urine
Calcium	Pro	-0.21384	0.007541	Clinical variable	Amino acid	urine
Calcium	Glu	-0.19325	0.015745	Clinical variable	Amino acid	urine
Calcium	Orn	-0.19097	0.017024	Clinical variable	Amino acid	urine
Calcium	Trp	-0.17115	0.032474	Clinical variable	Amino acid	urine
Calcium	C16DC	0.171146	0.032474	Clinical variable	Acylcarnitine	urine
Calcium	C4DC	0.173433	0.030227	Clinical variable	Acylcarnitine	urine
Calcium	C5-OH	0.187917	0.01887	Clinical variable	Acylcarnitine	urine
Calcium	Val	0.197828	0.013439	Clinical variable	Amino acid	urine
CKD stage	C5-OH	-0.43167	9.4E-07	Clinical variable	Acylcarnitine	urine
CKD stage	C5:1	-0.40034	5.42E-06	Clinical variable	Acylcarnitine	urine
CKD stage	Val	-0.37395	2.16E-05	Clinical variable	Amino acid	urine
CKD stage	C5	-0.34509	8.85E-05	Clinical variable	Acylcarnitine	urine
CKD stage	C4DC	-0.34097	0.000107	Clinical variable	Acylcarnitine	urine
CKD stage	C6	-0.33684	0.00013	Clinical variable	Acylcarnitine	urine
CKD stage	C10	-0.31046	0.000421	Clinical variable	Acylcarnitine	urine
CKD stage	Lys	-0.275	0.001784	Clinical variable	Amino acid	urine
CKD stage	C12:1	-0.27253	0.001962	Clinical variable	Acylcarnitine	urine
CKD stage	C10:1	-0.25191	0.004214	Clinical variable	Acylcarnitine	urine
CKD stage	C18DC	-0.24037	0.006323	Clinical variable	Acylcarnitine	urine
CKD stage	C10:2	-0.23624	0.007281	Clinical variable	Acylcarnitine	urine
CKD stage	C18:1-OH	-0.23542	0.007487	Clinical variable	Acylcarnitine	urine
CKD stage	C24&C18:1DC	-0.22305	0.011282	Clinical variable	Acylcarnitine	urine
CKD stage	Ala	-0.22223	0.011587	Clinical variable	Amino acid	urine
CKD stage	MetHis	-0.2181	0.013225	Clinical variable	Amino acid	urine
CKD stage	C20	-0.2148	0.01468	Clinical variable	Acylcarnitine	urine
CKD stage	C18-OH	-0.20491	0.019925	Clinical variable	Acylcarnitine	urine
CKD stage	His	-0.20079	0.022553	Clinical variable	Amino acid	urine
CKD stage	C8	-0.19501	0.026736	Clinical variable	Acylcarnitine	urine
CKD stage	C12DC	-0.19007	0.030838	Clinical variable	Acylcarnitine	urine
CKD stage	Ser	-0.18182	0.038877	Clinical variable	Amino acid	urine
CKD stage	C4-OH	-0.17935	0.041612	Clinical variable	Acylcarnitine	urine
CKD stage	C16DC	-0.1777	0.043524	Clinical variable	Acylcarnitine	urine
CKD stage	Thr	0.20326	0.020942	Clinical variable	Amino acid	urine
CKD stage	Pro	0.334369	0.000146	Clinical variable	Amino acid	urine
CKD stage	Glu	0.385493	1.19E-05	Clinical variable	Amino acid	urine
CKD stage	Cit	0.41188	2.88E-06	Clinical variable	Amino acid	urine
CRP	C6	-0.16717	0.039833	Clinical variable	Acylcarnitine	urine
CRP	C5:1	-0.1599	0.049286	Clinical variable	Acylcarnitine	urine
DBP	C18	-0.22066	0.008446	Clinical variable	Acylcarnitine	urine
DBP	C14DC	-0.21622	0.009859	Clinical variable	Acylcarnitine	urine
DBP	C18:2-OH	-0.21533	0.010166	Clinical variable	Acylcarnitine	urine
DBP	C22	-0.20379	0.015002	Clinical variable	Acylcarnitine	urine
DBP	C18-OH	-0.19491	0.019999	Clinical variable	Acylcarnitine	urine
DBP	Thr	-0.18869	0.024312	Clinical variable	Amino acid	urine
DBP	C16-OH	-0.18692	0.025683	Clinical variable	Acylcarnitine	urine
DBP	C16DC	-0.18425	0.027865	Clinical variable	Acylcarnitine	urine
DBP	C6DC	-0.1807	0.031023	Clinical variable	Acylcarnitine	urine
DBP	C5DC	-0.17182	0.040287	Clinical variable	Acylcarnitine	urine
DBP	C18:2	-0.16916	0.043487	Clinical variable	Acylcarnitine	urine
eGFR	Cit	-0.41995	6.63E-08	Clinical variable	Amino acid	urine
eGFR	Glu	-0.34274	1.04E-05	Clinical variable	Amino acid	urine
eGFR	Pro	-0.32797	2.47E-05	Clinical variable	Amino acid	urine
eGFR	C16DC	0.16214	0.03705	Clinical variable	Acylcarnitine	urine
eGFR	Ser	0.16214	0.03705	Clinical variable	Amino acid	urine
eGFR	His	0.17154	0.027377	Clinical variable	Amino acid	urine
eGFR	C10DC	0.172211	0.026779	Clinical variable	Acylcarnitine	urine
eGFR	C4-OH	0.184296	0.017781	Clinical variable	Acylcarnitine	urine
eGFR	C18:1-OH	0.196381	0.011551	Clinical variable	Acylcarnitine	urine
eGFR	C18DC	0.202423	0.009234	Clinical variable	Acylcarnitine	urine
eGFR	C8	0.20578	0.008134	Clinical variable	Acylcarnitine	urine
eGFR	C20	0.222565	0.004206	Clinical variable	Acylcarnitine	urine
eGFR	C12:1	0.226593	0.003567	Clinical variable	Acylcarnitine	urine
eGFR	Ala	0.227265	0.00347	Clinical variable	Amino acid	urine
eGFR	MetHis	0.242707	0.0018	Clinical variable	Amino acid	urine
eGFR	C10:2	0.259491	0.000846	Clinical variable	Acylcarnitine	urine
eGFR	C10:1	0.275605	0.000393	Clinical variable	Acylcarnitine	urine
eGFR	Lys	0.277619	0.000357	Clinical variable	Amino acid	urine
eGFR	C6	0.317231	4.51E-05	Clinical variable	Acylcarnitine	urine
eGFR	C10	0.321259	3.6E-05	Clinical variable	Acylcarnitine	urine
eGFR	C5	0.338715	1.32E-05	Clinical variable	Acylcarnitine	urine
eGFR	C5:1	0.357514	4.27E-06	Clinical variable	Acylcarnitine	urine
eGFR	Val	0.372285	1.69E-06	Clinical variable	Amino acid	urine
eGFR	C4DC	0.376313	1.3E-06	Clinical variable	Acylcarnitine	urine
eGFR	C5-OH	0.457551	4e-09	Clinical variable	Acylcarnitine	urine
Glucose	C8:1	-0.29746	0.003055	Clinical variable	Acylcarnitine	urine
Glucose	C8	-0.23493	0.01931	Clinical variable	Acylcarnitine	urine
Glucose	C18-OH	0.209921	0.03658	Clinical variable	Acylcarnitine	urine
Glucose	C26	0.211708	0.035012	Clinical variable	Acylcarnitine	urine
Glucose	Phe	0.227787	0.023309	Clinical variable	Amino acid	urine
Glucose	C14DC	0.313542	0.001794	Clinical variable	Acylcarnitine	urine
HbA1c	C6DC	-0.21937	0.04632	Clinical variable	Acylcarnitine	urine
HbA1c	Asp	-0.21681	0.048935	Clinical variable	Amino acid	urine
HbA1c	C12DC	0.224503	0.041443	Clinical variable	Acylcarnitine	urine
HbA1c	C14:2	0.234766	0.032984	Clinical variable	Acylcarnitine	urine
HbA1c	C18:2-OH	0.234766	0.032984	Clinical variable	Acylcarnitine	urine
HbA1c	C16-OH	0.245029	0.026048	Clinical variable	Acylcarnitine	urine
HbA1c	C14DC	0.252726	0.02171	Clinical variable	Acylcarnitine	urine
Hematocrit	Glu	-0.3807	1.45E-06	Clinical variable	Amino acid	urine
Hematocrit	Cit	-0.28525	0.000306	Clinical variable	Amino acid	urine
Hematocrit	Pro	-0.18474	0.01939	Clinical variable	Amino acid	urine
Hematocrit	Trp	-0.17679	0.025267	Clinical variable	Amino acid	urine
Hematocrit	Thr	-0.17101	0.030457	Clinical variable	Amino acid	urine
Hematocrit	C4	0.158714	0.044587	Clinical variable	Acylcarnitine	urine
Hematocrit	His	0.171006	0.030457	Clinical variable	Amino acid	urine
Hematocrit	Lys	0.173175	0.028412	Clinical variable	Amino acid	urine
Hematocrit	C6	0.202821	0.010267	Clinical variable	Acylcarnitine	urine
Hematocrit	C10:2	0.205713	0.009233	Clinical variable	Acylcarnitine	urine
Hematocrit	C5:1	0.207883	0.008519	Clinical variable	Acylcarnitine	urine
Hematocrit	C5	0.232467	0.003262	Clinical variable	Acylcarnitine	urine
Hematocrit	C10	0.243313	0.002076	Clinical variable	Acylcarnitine	urine
Hematocrit	C4DC	0.245482	0.001893	Clinical variable	Acylcarnitine	urine
Hematocrit	C12:1	0.258497	0.001071	Clinical variable	Acylcarnitine	urine
Hematocrit	Val	0.262836	0.00088	Clinical variable	Amino acid	urine
Hematocrit	C5-OH	0.281636	0.000365	Clinical variable	Acylcarnitine	urine
Hematocrit	C10:1	0.30622	0.000107	Clinical variable	Acylcarnitine	urine
Hemoglobin	Glu	-0.35706	5.72E-06	Clinical variable	Amino acid	urine
Hemoglobin	Cit	-0.27018	0.000598	Clinical variable	Amino acid	urine
Hemoglobin	Trp	-0.17765	0.02401	Clinical variable	Amino acid	urine
Hemoglobin	Pro	-0.16705	0.033808	Clinical variable	Amino acid	urine
Hemoglobin	C8	0.155751	0.047842	Clinical variable	Acylcarnitine	urine
Hemoglobin	C5DC	0.162815	0.038592	Clinical variable	Acylcarnitine	urine
Hemoglobin	C18:1-OH	0.169172	0.031612	Clinical variable	Acylcarnitine	urine
Hemoglobin	C4	0.17341	0.027586	Clinical variable	Acylcarnitine	urine
Hemoglobin	His	0.197426	0.012133	Clinical variable	Amino acid	urine
Hemoglobin	C6	0.200958	0.010677	Clinical variable	Acylcarnitine	urine
Hemoglobin	C10:2	0.216498	0.00595	Clinical variable	Acylcarnitine	urine
Hemoglobin	C5:1	0.241926	0.002115	Clinical variable	Acylcarnitine	urine
Hemoglobin	C5	0.245458	0.001818	Clinical variable	Acylcarnitine	urine
Hemoglobin	Val	0.246165	0.001763	Clinical variable	Amino acid	urine
Hemoglobin	C10	0.268062	0.00066	Clinical variable	Acylcarnitine	urine
Hemoglobin	C12:1	0.287839	0.000255	Clinical variable	Acylcarnitine	urine
Hemoglobin	C4DC	0.291371	0.000214	Clinical variable	Acylcarnitine	urine
Hemoglobin	C5-OH	0.327395	3.19E-05	Clinical variable	Acylcarnitine	urine
Hemoglobin	C10:1	0.330221	2.72E-05	Clinical variable	Acylcarnitine	urine
HTN stage	Pro	0.185249	0.048987	Clinical variable	Amino acid	urine
HTN stage	C16:1-OH	0.191209	0.04215	Clinical variable	Acylcarnitine	urine
HTN stage	C16	0.193195	0.040058	Clinical variable	Acylcarnitine	urine
LDL-C	C6DC	-0.25563	0.000949	Clinical variable	Acylcarnitine	urine
LDL-C	C24&C18:1DC	-0.21559	0.005311	Clinical variable	Acylcarnitine	urine
LDL-C	C22	-0.20758	0.007276	Clinical variable	Acylcarnitine	urine
LDL-C	C18:2	-0.20691	0.007466	Clinical variable	Acylcarnitine	urine
LDL-C	C14-OH	-0.1969	0.0109	Clinical variable	Acylcarnitine	urine
LDL-C	C18DC	-0.19289	0.012628	Clinical variable	Acylcarnitine	urine
LDL-C	Glu	-0.18088	0.019348	Clinical variable	Amino acid	urine
LDL-C	C18:1-OH	-0.1722	0.025976	Clinical variable	Acylcarnitine	urine
LDL-C	C16:1-OH	-0.16953	0.028376	Clinical variable	Acylcarnitine	urine
LDL-C	C18-OH	-0.16419	0.033753	Clinical variable	Acylcarnitine	urine
LDL-C	C14DC	-0.15952	0.039151	Clinical variable	Acylcarnitine	urine
LDL-C	C18	-0.15618	0.043441	Clinical variable	Acylcarnitine	urine
LDL-C	C4	0.15685	0.042553	Clinical variable	Acylcarnitine	urine
LDL-C	C10:1	0.19356	0.012324	Clinical variable	Acylcarnitine	urine
Phosphate	C4DC	-0.41003	3.58E-07	Clinical variable	Acylcarnitine	urine
Phosphate	C5-OH	-0.28157	0.000473	Clinical variable	Acylcarnitine	urine
Phosphate	His	-0.21892	0.006576	Clinical variable	Amino acid	urine
Phosphate	C6	-0.21657	0.007179	Clinical variable	Acylcarnitine	urine
Phosphate	Val	-0.20717	0.010119	Clinical variable	Amino acid	urine
Phosphate	C10	-0.20403	0.011314	Clinical variable	Acylcarnitine	urine
Phosphate	C5:1	-0.19072	0.017905	Clinical variable	Acylcarnitine	urine
Phosphate	C3DC	-0.1868	0.020398	Clinical variable	Acylcarnitine	urine
Phosphate	C10:2	-0.16487	0.040687	Clinical variable	Acylcarnitine	urine
Phosphate	C5	-0.16174	0.044663	Clinical variable	Acylcarnitine	urine
Phosphate	Thr	0.192285	0.016986	Clinical variable	Amino acid	urine
Phosphate	Glu	0.196201	0.014866	Clinical variable	Amino acid	urine
Phosphate	Cit	0.327002	4.92E-05	Clinical variable	Amino acid	urine
PTH	C5-OH	-0.33404	0.000127	Clinical variable	Acylcarnitine	urine
PTH	Val	-0.31075	0.000363	Clinical variable	Amino acid	urine
PTH	C24&C18:1DC	-0.25993	0.002858	Clinical variable	Acylcarnitine	urine
PTH	C18-OH	-0.24828	0.004386	Clinical variable	Acylcarnitine	urine
PTH	C5	-0.23981	0.005927	Clinical variable	Acylcarnitine	urine
PTH	C26	-0.21122	0.01536	Clinical variable	Acylcarnitine	urine
PTH	C20DC	-0.20487	0.018729	Clinical variable	Acylcarnitine	urine
PTH	C12:1	-0.20275	0.019988	Clinical variable	Acylcarnitine	urine
PTH	C5:1	-0.20169	0.020644	Clinical variable	Acylcarnitine	urine
PTH	C20	-0.20169	0.020644	Clinical variable	Acylcarnitine	urine
PTH	C16DC	-0.20169	0.020644	Clinical variable	Acylcarnitine	urine
PTH	C18DC	-0.19746	0.023462	Clinical variable	Acylcarnitine	urine
PTH	C18:2	-0.19005	0.029199	Clinical variable	Acylcarnitine	urine
PTH	C16-OH	-0.18899	0.03011	Clinical variable	Acylcarnitine	urine
PTH	C10	-0.17946	0.039466	Clinical variable	Acylcarnitine	urine
PTH	Ala	-0.17734	0.041852	Clinical variable	Amino acid	urine
PTH	C6	-0.17628	0.043089	Clinical variable	Acylcarnitine	urine
PTH	C18:1-OH	-0.17523	0.044358	Clinical variable	Acylcarnitine	urine
PTH	Pro	0.303335	0.0005	Clinical variable	Amino acid	urine
PTH	Glu	0.326628	0.000178	Clinical variable	Amino acid	urine
PTH	Cit	0.445209	3.24E-07	Clinical variable	Amino acid	urine
SBP	C5DC	-0.21072	0.011689	Clinical variable	Acylcarnitine	urine
SBP	C5-OH	-0.17708	0.034105	Clinical variable	Acylcarnitine	urine
SBP	C10:2	-0.16468	0.04878	Clinical variable	Acylcarnitine	urine
Serum albumin	Cit	-0.23391	0.0046	Clinical variable	Amino acid	urine
Serum albumin	ASA	-0.1826	0.026958	Clinical variable	Amino acid	urine
Serum albumin	C14-OH	-0.17233	0.036817	Clinical variable	Acylcarnitine	urine
Serum albumin	C8DC	-0.1672	0.042804	Clinical variable	Acylcarnitine	urine
Serum creatinine	C5-OH	-0.45596	3.95E-09	Clinical variable	Acylcarnitine	urine
Serum creatinine	C4DC	-0.40181	2.13E-07	Clinical variable	Acylcarnitine	urine
Serum creatinine	C5:1	-0.3998	2.45E-07	Clinical variable	Acylcarnitine	urine
Serum creatinine	Val	-0.39445	3.54E-07	Clinical variable	Amino acid	urine
Serum creatinine	C5	-0.34498	8.44E-06	Clinical variable	Acylcarnitine	urine
Serum creatinine	C6	-0.32091	3.43E-05	Clinical variable	Acylcarnitine	urine
Serum creatinine	C10	-0.3062	7.72E-05	Clinical variable	Acylcarnitine	urine
Serum creatinine	Lys	-0.30553	8e-05	Clinical variable	Amino acid	urine
Serum creatinine	C10:2	-0.27679	0.000353	Clinical variable	Acylcarnitine	urine
Serum creatinine	Ala	-0.25606	0.000947	Clinical variable	Amino acid	urine
Serum creatinine	C20	-0.25272	0.001104	Clinical variable	Acylcarnitine	urine
Serum creatinine	C12:1	-0.25205	0.001138	Clinical variable	Acylcarnitine	urine
Serum creatinine	C10:1	-0.2467	0.001448	Clinical variable	Acylcarnitine	urine
Serum creatinine	MetHis	-0.23266	0.002668	Clinical variable	Amino acid	urine
Serum creatinine	C4-OH	-0.21862	0.004767	Clinical variable	Acylcarnitine	urine
Serum creatinine	C18DC	-0.21461	0.005595	Clinical variable	Acylcarnitine	urine
Serum creatinine	C4	-0.19723	0.010891	Clinical variable	Acylcarnitine	urine
Serum creatinine	Ser	-0.19656	0.011163	Clinical variable	Amino acid	urine
Serum creatinine	C18:1-OH	-0.19455	0.012017	Clinical variable	Acylcarnitine	urine
Serum creatinine	C12DC	-0.18987	0.014237	Clinical variable	Acylcarnitine	urine
Serum creatinine	C8	-0.18854	0.014934	Clinical variable	Acylcarnitine	urine
Serum creatinine	C16DC	-0.18653	0.016037	Clinical variable	Acylcarnitine	urine
Serum creatinine	C10DC	-0.17984	0.020245	Clinical variable	Acylcarnitine	urine
Serum creatinine	C24&C18:1DC	-0.17516	0.023737	Clinical variable	Acylcarnitine	urine
Serum creatinine	C12	-0.1745	0.024277	Clinical variable	Acylcarnitine	urine
Serum creatinine	C8:1	-0.16647	0.031623	Clinical variable	Acylcarnitine	urine
Serum creatinine	Gln	-0.16046	0.038315	Clinical variable	Amino acid	urine
Serum creatinine	C3DC	-0.15511	0.04524	Clinical variable	Acylcarnitine	urine
Serum creatinine	C18-OH	-0.15377	0.047127	Clinical variable	Acylcarnitine	urine
Serum creatinine	Glu	0.28882	0.000193	Clinical variable	Amino acid	urine
Serum creatinine	Pro	0.31222	5.56E-05	Clinical variable	Amino acid	urine
Serum creatinine	Cit	0.409162	1.28E-07	Clinical variable	Amino acid	urine
Serum urea	C5-OH	-0.36407	4.08E-06	Clinical variable	Acylcarnitine	urine
Serum urea	C4DC	-0.35467	7.18E-06	Clinical variable	Acylcarnitine	urine
Serum urea	C5	-0.32357	4.22E-05	Clinical variable	Acylcarnitine	urine
Serum urea	C6	-0.29682	0.000172	Clinical variable	Acylcarnitine	urine
Serum urea	C10	-0.2932	0.000207	Clinical variable	Acylcarnitine	urine
Serum urea	Val	-0.29176	0.000222	Clinical variable	Amino acid	urine
Serum urea	C10:1	-0.28164	0.000365	Clinical variable	Acylcarnitine	urine
Serum urea	His	-0.27513	0.000498	Clinical variable	Amino acid	urine
Serum urea	Ser	-0.26139	0.00094	Clinical variable	Amino acid	urine
Serum urea	C4-OH	-0.25777	0.001106	Clinical variable	Acylcarnitine	urine
Serum urea	C12:1	-0.25488	0.001257	Clinical variable	Acylcarnitine	urine
Serum urea	C10:2	-0.25127	0.001474	Clinical variable	Acylcarnitine	urine
Serum urea	C3DC	-0.24982	0.00157	Clinical variable	Acylcarnitine	urine
Serum urea	C5:1	-0.24693	0.001779	Clinical variable	Acylcarnitine	urine
Serum urea	C8	-0.23897	0.002493	Clinical variable	Acylcarnitine	urine
Serum urea	Gln	-0.23319	0.003167	Clinical variable	Amino acid	urine
Serum urea	C3	-0.19559	0.013316	Clinical variable	Acylcarnitine	urine
Serum urea	Lys	-0.19053	0.015902	Clinical variable	Amino acid	urine
Serum urea	C0	-0.18619	0.01846	Clinical variable	Acylcarnitine	urine
Serum urea	C16DC	-0.18041	0.022427	Clinical variable	Acylcarnitine	urine
Serum urea	Ala	-0.17534	0.026487	Clinical variable	Amino acid	urine
Serum urea	MetHis	-0.17534	0.026487	Clinical variable	Amino acid	urine
Serum urea	C4	-0.17462	0.027116	Clinical variable	Acylcarnitine	urine
Serum urea	C18:1-OH	-0.16305	0.039071	Clinical variable	Acylcarnitine	urine
Serum urea	Gly	-0.15871	0.044587	Clinical variable	Amino acid	urine
Serum urea	Thr	0.191252	0.015507	Clinical variable	Amino acid	urine
Serum urea	Glu	0.293928	0.000199	Clinical variable	Amino acid	urine
Serum urea	Cit	0.348881	1.01E-05	Clinical variable	Amino acid	urine
Total-C	C6DC	-0.2417	0.001899	Clinical variable	Acylcarnitine	urine
Total-C	Glu	-0.22664	0.003591	Clinical variable	Amino acid	urine
Total-C	C22	-0.17323	0.026029	Clinical variable	Acylcarnitine	urine
Total-C	C14-OH	-0.16433	0.034738	Clinical variable	Acylcarnitine	urine
Total-C	C16:1	-0.16159	0.037874	Clinical variable	Acylcarnitine	urine
Total-C	C24&C18:1DC	-0.15748	0.043029	Clinical variable	Acylcarnitine	urine
Total-C	C18:2	-0.15406	0.047766	Clinical variable	Acylcarnitine	urine
Uric acid	His	-0.25388	0.001764	Clinical variable	Amino acid	urine
Uric acid	Phe	-0.24018	0.003091	Clinical variable	Amino acid	urine
Uric acid	Ala	-0.23776	0.003403	Clinical variable	Amino acid	urine
Uric acid	Ser	-0.23695	0.003513	Clinical variable	Amino acid	urine
Uric acid	Gln	-0.22567	0.005438	Clinical variable	Amino acid	urine
Uric acid	C24&C18:1DC	-0.21842	0.007134	Clinical variable	Acylcarnitine	urine
Uric acid	Orn	-0.19666	0.015416	Clinical variable	Amino acid	urine
Uric acid	Leu	-0.19585	0.015842	Clinical variable	Amino acid	urine
Uric acid	Gly	-0.19263	0.017653	Clinical variable	Amino acid	urine
Uric acid	Val	-0.17651	0.029686	Clinical variable	Amino acid	urine
Uric acid	C16-OH	-0.16361	0.043862	Clinical variable	Acylcarnitine	urine
Uric acid	Glu	0.159581	0.049326	Clinical variable	Amino acid	urine
Age	DBP	-0.21249	0.012101	Clinical variable	Clinical variable
BMI	CRP	0.334191	0.002445	Clinical variable	Clinical variable
BMI	Uric acid	0.292853	0.006311	Clinical variable	Clinical variable
Calcium	CKD stage	-0.44146	1.41E-06	Clinical variable	Clinical variable
Calcium	eGFR	0.395858	9.15E-07	Clinical variable	Clinical variable
Calcium	Serum albumin	0.389171	5.14E-06	Clinical variable	Clinical variable
Calcium	Serum creatinine	-0.37797	2.52E-06	Clinical variable	Clinical variable
Calcium	PTH	-0.34075	9.37E-05	Clinical variable	Clinical variable
Calcium	Hematocrit	0.324527	7.63E-05	Clinical variable	Clinical variable
Calcium	Phosphate	-0.31228	0.000109	Clinical variable	Clinical variable
Calcium	Hemoglobin	0.307571	0.000167	Clinical variable	Clinical variable
Calcium	Serum urea	-0.2891	0.000424	Clinical variable	Clinical variable
CKD stage	eGFR	-0.79385	3.54E-19	Clinical variable	Clinical variable
CKD stage	Serum creatinine	0.718082	4.38E-16	Clinical variable	Clinical variable
CKD stage	Hemoglobin	-0.54608	1.29E-09	Clinical variable	Clinical variable
CKD stage	Hematocrit	-0.53718	2.67E-09	Clinical variable	Clinical variable
CKD stage	Serum urea	0.515982	1.08E-08	Clinical variable	Clinical variable
CKD stage	PTH	0.494563	7.41E-07	Clinical variable	Clinical variable
CKD stage	Calcium	-0.44146	1.41E-06	Clinical variable	Clinical variable
CKD stage	Phosphate	0.390646	2.19E-05	Clinical variable	Clinical variable
CKD stage	CRP	0.221145	0.01712	Clinical variable	Clinical variable
CKD stage	Total-C	-0.17668	0.046847	Clinical variable	Clinical variable
CRP	BMI	0.334191	0.002445	Clinical variable	Clinical variable
CRP	Hemoglobin	-0.26615	0.001357	Clinical variable	Clinical variable
CRP	Phosphate	0.229347	0.006678	Clinical variable	Clinical variable
CRP	CKD stage	0.221145	0.01712	Clinical variable	Clinical variable
CRP	Hematocrit	-0.20562	0.013788	Clinical variable	Clinical variable
CRP	eGFR	-0.19259	0.01877	Clinical variable	Clinical variable
CRP	Serum creatinine	0.184104	0.024149	Clinical variable	Clinical variable
CRP	Uric acid	0.18135	0.032149	Clinical variable	Clinical variable
DBP	SBP	0.29192	0.000545	Clinical variable	Clinical variable
DBP	Age	-0.21249	0.012101	Clinical variable	Clinical variable
eGFR	CKD stage	-0.79385	3.54E-19	Clinical variable	Clinical variable
eGFR	Serum creatinine	-0.79259	3.1E-24	Clinical variable	Clinical variable
eGFR	Serum urea	-0.54221	9.89E-12	Clinical variable	Clinical variable
eGFR	Hematocrit	0.496452	4.5E-10	Clinical variable	Clinical variable
eGFR	Hemoglobin	0.474801	2.16E-09	Clinical variable	Clinical variable
eGFR	PTH	-0.47374	6.75E-08	Clinical variable	Clinical variable
eGFR	Calcium	0.395858	9.15E-07	Clinical variable	Clinical variable
eGFR	Phosphate	-0.39132	1.43E-06	Clinical variable	Clinical variable
eGFR	CRP	-0.19259	0.01877	Clinical variable	Clinical variable
eGFR	SBP	-0.17711	0.035355	Clinical variable	Clinical variable
Glucose	HbA1c	0.444128	0.00122	Clinical variable	Clinical variable
Glucose	HTN stage	0.263835	0.026132	Clinical variable	Clinical variable
Glucose	SBP	0.237336	0.020142	Clinical variable	Clinical variable
Glucose	Phosphate	0.232858	0.026668	Clinical variable	Clinical variable
HbA1c	Glucose	0.444128	0.00122	Clinical variable	Clinical variable
HbA1c	Phosphate	0.354701	0.001743	Clinical variable	Clinical variable
Hematocrit	Hemoglobin	0.883556	1.07E-28	Clinical variable	Clinical variable
Hematocrit	CKD stage	-0.53718	2.67E-09	Clinical variable	Clinical variable
Hematocrit	eGFR	0.496452	4.5E-10	Clinical variable	Clinical variable
Hematocrit	Serum urea	-0.41708	2.12E-07	Clinical variable	Clinical variable
Hematocrit	PTH	-0.36869	3.37E-05	Clinical variable	Clinical variable
Hematocrit	Serum creatinine	-0.36806	3.48E-06	Clinical variable	Clinical variable
Hematocrit	Calcium	0.324527	7.63E-05	Clinical variable	Clinical variable
Hematocrit	Phosphate	-0.32277	9.37E-05	Clinical variable	Clinical variable
Hematocrit	Total-C	0.241444	0.002449	Clinical variable	Clinical variable
Hematocrit	LDL-C	0.234016	0.003117	Clinical variable	Clinical variable
Hematocrit	CRP	-0.20562	0.013788	Clinical variable	Clinical variable
Hematocrit	Urine creatinine	0.200362	0.011392	Clinical variable	Clinical variable
Hematocrit	Serum albumin	0.195775	0.020951	Clinical variable	Clinical variable
Hemoglobin	Hematocrit	0.883556	1.07E-28	Clinical variable	Clinical variable
Hemoglobin	CKD stage	-0.54608	1.29E-09	Clinical variable	Clinical variable
Hemoglobin	eGFR	0.474801	2.16E-09	Clinical variable	Clinical variable
Hemoglobin	Serum urea	-0.42401	1.18E-07	Clinical variable	Clinical variable
Hemoglobin	Serum creatinine	-0.36979	2.85E-06	Clinical variable	Clinical variable
Hemoglobin	PTH	-0.36004	4.66E-05	Clinical variable	Clinical variable
Hemoglobin	Phosphate	-0.32715	6.98E-05	Clinical variable	Clinical variable
Hemoglobin	Calcium	0.307571	0.000167	Clinical variable	Clinical variable
Hemoglobin	CRP	-0.26615	0.001357	Clinical variable	Clinical variable
Hemoglobin	Urine creatinine	0.229463	0.003636	Clinical variable	Clinical variable
Hemoglobin	Total-C	0.223881	0.00481	Clinical variable	Clinical variable
Hemoglobin	Serum albumin	0.209229	0.013127	Clinical variable	Clinical variable
Hemoglobin	LDL-C	0.20807	0.008324	Clinical variable	Clinical variable
HTN stage	SBP	0.269898	0.007148	Clinical variable	Clinical variable
HTN stage	Glucose	0.263835	0.026132	Clinical variable	Clinical variable
HTN stage	Serum albumin	-0.2356	0.018357	Clinical variable	Clinical variable
HTN stage	Total-C	-0.23268	0.0142	Clinical variable	Clinical variable
LDL-C	Total-C	0.833419	1.18E-26	Clinical variable	Clinical variable
LDL-C	Hematocrit	0.234016	0.003117	Clinical variable	Clinical variable
LDL-C	Hemoglobin	0.20807	0.008324	Clinical variable	Clinical variable
LDL-C	Serum albumin	0.20347	0.013852	Clinical variable	Clinical variable
LDL-C	Serum urea	-0.16842	0.033361	Clinical variable	Clinical variable
Phosphate	Serum urea	0.421234	3.43E-07	Clinical variable	Clinical variable
Phosphate	Serum creatinine	0.407234	4.71E-07	Clinical variable	Clinical variable
Phosphate	eGFR	-0.39132	1.43E-06	Clinical variable	Clinical variable
Phosphate	CKD stage	0.390646	2.19E-05	Clinical variable	Clinical variable
Phosphate	HbA1c	0.354701	0.001743	Clinical variable	Clinical variable
Phosphate	Hemoglobin	-0.32715	6.98E-05	Clinical variable	Clinical variable
Phosphate	Hematocrit	-0.32277	9.37E-05	Clinical variable	Clinical variable
Phosphate	Calcium	-0.31228	0.000109	Clinical variable	Clinical variable
Phosphate	Glucose	0.232858	0.026668	Clinical variable	Clinical variable
Phosphate	CRP	0.229347	0.006678	Clinical variable	Clinical variable
Phosphate	PTH	0.200265	0.021657	Clinical variable	Clinical variable
PTH	CKD stage	0.494563	7.41E-07	Clinical variable	Clinical variable
PTH	eGFR	-0.47374	6.75E-08	Clinical variable	Clinical variable
PTH	Serum creatinine	0.449165	2.74E-07	Clinical variable	Clinical variable
PTH	Serum urea	0.40431	5.4E-06	Clinical variable	Clinical variable
PTH	Hematocrit	-0.36869	3.37E-05	Clinical variable	Clinical variable
PTH	Hemoglobin	-0.36004	4.66E-05	Clinical variable	Clinical variable
PTH	Calcium	-0.34075	9.37E-05	Clinical variable	Clinical variable
PTH	Uric acid	0.215285	0.019302	Clinical variable	Clinical variable
PTH	Phosphate	0.200265	0.021657	Clinical variable	Clinical variable
SBP	DBP	0.29192	0.000545	Clinical variable	Clinical variable
SBP	HTN stage	0.269898	0.007148	Clinical variable	Clinical variable
SBP	Glucose	0.237336	0.020142	Clinical variable	Clinical variable
SBP	Serum urea	0.231716	0.006529	Clinical variable	Clinical variable
SBP	eGFR	-0.17711	0.035355	Clinical variable	Clinical variable
SBP	Serum creatinine	0.172891	0.039289	Clinical variable	Clinical variable
Serum albumin	Calcium	0.389171	5.14E-06	Clinical variable	Clinical variable
Serum albumin	HTN stage	-0.2356	0.018357	Clinical variable	Clinical variable
Serum albumin	Hemoglobin	0.209229	0.013127	Clinical variable	Clinical variable
Serum albumin	LDL-C	0.20347	0.013852	Clinical variable	Clinical variable
Serum albumin	Total-C	0.196736	0.018195	Clinical variable	Clinical variable
Serum albumin	Hematocrit	0.195775	0.020951	Clinical variable	Clinical variable
Serum albumin	Serum urea	-0.17793	0.035863	Clinical variable	Clinical variable
Serum creatinine	eGFR	-0.79259	3.1E-24	Clinical variable	Clinical variable
Serum creatinine	CKD stage	0.718082	4.38E-16	Clinical variable	Clinical variable
Serum creatinine	Serum urea	0.521865	4.68E-11	Clinical variable	Clinical variable
Serum creatinine	PTH	0.449165	2.74E-07	Clinical variable	Clinical variable
Serum creatinine	Phosphate	0.407234	4.71E-07	Clinical variable	Clinical variable
Serum creatinine	Calcium	-0.37797	2.52E-06	Clinical variable	Clinical variable
Serum creatinine	Hemoglobin	-0.36979	2.85E-06	Clinical variable	Clinical variable
Serum creatinine	Hematocrit	-0.36806	3.48E-06	Clinical variable	Clinical variable
Serum creatinine	CRP	0.184104	0.024149	Clinical variable	Clinical variable
Serum creatinine	SBP	0.172891	0.039289	Clinical variable	Clinical variable
Serum urea	eGFR	-0.54221	9.89E-12	Clinical variable	Clinical variable
Serum urea	Serum creatinine	0.521865	4.68E-11	Clinical variable	Clinical variable
Serum urea	CKD stage	0.515982	1.08E-08	Clinical variable	Clinical variable
Serum urea	Hemoglobin	-0.42401	1.18E-07	Clinical variable	Clinical variable
Serum urea	Phosphate	0.421234	3.43E-07	Clinical variable	Clinical variable
Serum urea	Hematocrit	-0.41708	2.12E-07	Clinical variable	Clinical variable
Serum urea	PTH	0.40431	5.4E-06	Clinical variable	Clinical variable
Serum urea	Calcium	-0.2891	0.000424	Clinical variable	Clinical variable
Serum urea	SBP	0.231716	0.006529	Clinical variable	Clinical variable
Serum urea	Total-C	-0.19539	0.014252	Clinical variable	Clinical variable
Serum urea	Serum albumin	-0.17793	0.035863	Clinical variable	Clinical variable
Serum urea	LDL-C	-0.16842	0.033361	Clinical variable	Clinical variable
Total-C	LDL-C	0.833419	1.18E-26	Clinical variable	Clinical variable
Total-C	Hematocrit	0.241444	0.002449	Clinical variable	Clinical variable
Total-C	HTN stage	-0.23268	0.0142	Clinical variable	Clinical variable
Total-C	Hemoglobin	0.223881	0.00481	Clinical variable	Clinical variable
Total-C	Serum albumin	0.196736	0.018195	Clinical variable	Clinical variable
Total-C	Serum urea	-0.19539	0.014252	Clinical variable	Clinical variable
Total-C	CKD stage	-0.17668	0.046847	Clinical variable	Clinical variable
Total-C	Triglycerides	0.162333	0.041372	Clinical variable	Clinical variable
Total-C	Urine creatinine	0.159286	0.041212	Clinical variable	Clinical variable
Triglycerides	Total-C	0.162333	0.041372	Clinical variable	Clinical variable
Uric acid	BMI	0.292853	0.006311	Clinical variable	Clinical variable
Uric acid	PTH	0.215285	0.019302	Clinical variable	Clinical variable
Uric acid	CRP	0.18135	0.032149	Clinical variable	Clinical variable
Urine creatinine	Hemoglobin	0.229463	0.003636	Clinical variable	Clinical variable
Urine creatinine	Hematocrit	0.200362	0.011392	Clinical variable	Clinical variable
Urine creatinine	Total-C	0.159286	0.041212	Clinical variable	Clinical variable

## Sheet: Table S7
Table S7. Network topology parameters for correlation networks for plasma and urine of CKD patients
Network	shared name	BetweennessCentrality	ClosenessCentrality	Degree	Eccentricity	NeighborhoodConnectivity	Radiality	Stress	TopologicalCoefficient	User-Defined Group
CKD Clinical variables network	Hemoglobin	0.315126	0.472222	9	6	7333333	0.875817	96	0.656566	Hematology
CKD Clinical variables network	Calcium	0.12395	0.447368	9	6	7222222	0.862745	44	0.711111	Mineral bone metabolism
CKD Clinical variables network	Hematocrit	0.006303	0.435897	8	6	8125	0.856209	12	0.738636	Hematology
CKD Clinical variables network	CKD stage	0.006303	0.435897	8	6	8125	0.856209	12	0.738636	Kidney function
CKD Clinical variables network	Serum creatinine	0.006303	0.435897	8	6	8125	0.856209	12	0.738636	Kidney function
CKD Clinical variables network	Serum urea	0.006303	0.435897	8	6	8125	0.856209	12	0.738636	Kidney function
CKD Clinical variables network	eGFR	0.006303	0.435897	8	6	8125	0.856209	12	0.738636	Kidney function
CKD Clinical variables network	Phosphate	0.441176	0.485714	8	5	2026-05-07	0.882353	180	0.670455	Mineral bone metabolism
CKD Clinical variables network	PTH	0	0.377778	7	7	8285714	0.816993	0	0.828571	Mineral bone metabolism
CKD Clinical variables network	Glucose	0.308824	0.320755	2	6	2	0.764706	120	0.5	Metabolism
CKD Clinical variables network	HbA1c	0.382353	0.395349	2	5	5	0.830065	152	0.5	Metabolism
CKD Clinical variables network	BMI	0.117647	0.274194	2	8	2026-05-01	0.705882	32	0.5	Other
CKD Clinical variables network	CRP	0.220588	0.354167	2	7	2026-05-05	0.797386	60	0.5	Other
CKD Clinical variables network	SBP	0.117647	0.21519	2	8	2026-05-01	0.594771	44	0.5	Cardiovascular
CKD Clinical variables network	HTN stage	0.220588	0.261538	2	7	2	0.686275	84	0.5	Cardiovascular
CKD Clinical variables network	LDL-C	0	1	1	1	1	1	0	0	Metabolism
CKD Clinical variables network	Total-C	0	1	1	1	1	1	0	0	Metabolism
CKD Clinical variables network	Serum albumin	0	0.314815	1	7	9	0.75817	0	0	Other
CKD Clinical variables network	Uric acid	0	0.217949	1	9	2	0.601307	0	0	Metabolism
CKD Clinical variables network	DBP	0	0.178947	1	9	2	0.490196	0	0	Cardiovascular
CKD Clinical Variables-Plasma metabolites network	Serum albumin	0	0.336957	1	5	7	0.877016	0	0	Other
CKD Clinical Variables-Plasma metabolites network	Phosphate	0.005906	0.3875	6	5	7166667	0.90121	56	0.880952	Mineral bone metabolism
CKD Clinical Variables-Plasma metabolites network	PTH	1.00E-03	0.360465	3	5	7666667	0.889113	10	0.952381	Mineral bone metabolism
CKD Clinical Variables-Plasma metabolites network	Total-C	5.38E-04	0.303922	2	5	4	0.856855	2	1	Metabolism
CKD Clinical Variables-Plasma metabolites network	LDL-C	5.38E-04	0.303922	2	5	4	0.856855	2	1	Metabolism
CKD Clinical Variables-Plasma metabolites network	Glucose	0.064516	0.298077	2	5	2026-05-01	0.852823	326	0.5	Metabolism
CKD Clinical Variables-Plasma metabolites network	CKD stage	0.139078	0.5	14	5	5857143	0.9375	1852	0.607143	Kidney function
CKD Clinical Variables-Plasma metabolites network	eGFR	0.042588	0.469697	12	5	6583333	0.929435	760	0.697917	Kidney function
CKD Clinical Variables-Plasma metabolites network	Serum urea	0.063987	0.469697	12	5	2025-06-01	0.929435	1138	0.65625	Kidney function
CKD Clinical Variables-Plasma metabolites network	Serum creatinine	0.042588	0.469697	12	5	6583333	0.929435	760	0.697917	Kidney function
CKD Clinical Variables-Plasma metabolites network	Hematocrit	0.385222	0.62	16	3	2026-05-05	0.961694	3522	0.409091	Hematology
CKD Clinical Variables-Plasma metabolites network	Hemoglobin	0.146513	0.534483	14	5	6071429	0.945565	2236	0.507143	Hematology
CKD Clinical Variables-Plasma metabolites network	ASA	0.047829	0.516667	8	4	11125	0.941532	802	0.5625	Amino acid
CKD Clinical Variables-Plasma metabolites network	MetHis	0.047829	0.516667	8	4	11125	0.941532	802	0.5625	Amino acid
CKD Clinical Variables-Plasma metabolites network	C4DC	0.037446	0.5	7	4	1185714	0.9375	654	0.603175	Acylcarnitine
CKD Clinical Variables-Plasma metabolites network	C8DC	0.027191	0.5	7	4	1228571	0.9375	622	0.626984	Acylcarnitine
CKD Clinical Variables-Plasma metabolites network	C5:1	0.027191	0.5	7	4	1228571	0.9375	622	0.626984	Acylcarnitine
CKD Clinical Variables-Plasma metabolites network	Trp	0.082907	0.5	7	4	1157143	0.9375	772	0.587302	Amino acid
CKD Clinical Variables-Plasma metabolites network	C5-OH	0.027191	0.5	7	4	1228571	0.9375	622	0.626984	Acylcarnitine
CKD Clinical Variables-Plasma metabolites network	C5DC	0.018391	0.484375	6	4	1333333	0.933468	486	0.685185	Acylcarnitine
CKD Clinical Variables-Plasma metabolites network	C6DC	0.018391	0.484375	6	4	1333333	0.933468	486	0.685185	Acylcarnitine
CKD Clinical Variables-Plasma metabolites network	Glu	0.020909	0.484375	6	4	1233333	0.933468	460	0.62963	Amino acid
CKD Clinical Variables-Plasma metabolites network	Cit	0.018391	0.484375	6	4	1333333	0.933468	486	0.685185	Amino acid
CKD Clinical Variables-Plasma metabolites network	C3DC	0.002129	0.360465	4	6	2026-05-12	0.889113	32	0.884615	Acylcarnitine
CKD Clinical Variables-Plasma metabolites network	C26	0.062058	0.418919	4	4	2026-05-08	0.913306	1156	0.5	Acylcarnitine
CKD Clinical Variables-Plasma metabolites network	C24&C18:1DC	0.062058	0.418919	4	4	2026-05-08	0.913306	1156	0.5	Acylcarnitine
CKD Clinical Variables-Plasma metabolites network	C4	3.95E-04	0.344444	2	6	13	0.881048	6	0.923077	Acylcarnitine
CKD Clinical Variables-Plasma metabolites network	Ala	7.68E-04	0.397436	2	4	15	0.905242	10	0.933333	Amino acid
CKD Clinical Variables-Plasma metabolites network	Val	0.124731	0.407895	2	4	9	0.909274	648	0.5	Amino acid
CKD Clinical Variables-Plasma metabolites network	C20DC	0	0.3875	1	4	16	0.90121	0	0	Acylcarnitine
CKD Clinical Variables-Plasma metabolites network	Asp	0	0.336957	1	6	14	0.877016	0	0	Amino acid
CKD Clinical Variables-Plasma metabolites network	Leu	0	0.231343	1	6	2	0.792339	0	0	Amino acid
CKD Clinical Variables-Urine metabolites network	CKD stage	0.14845	0.6	12	3	5083333	0.944444	672	0.510417	Kidney function
CKD Clinical Variables-Urine metabolites network	eGFR	0.12723	0.6	12	3	2025-05-01	0.944444	648	0.53125	Kidney function
CKD Clinical Variables-Urine metabolites network	Serum creatinine	0.178706	0.6	12	3	5	0.944444	736	0.5	Kidney function
CKD Clinical Variables-Urine metabolites network	Serum urea	0.218091	0.571429	11	3	5	0.9375	906	0.5	Kidney function
CKD Clinical Variables-Urine metabolites network	Cit	0.160646	0.615385	9	2	7555556	0.947917	600	0.437037	Amino Acid
CKD Clinical Variables-Urine metabolites network	C5-OH	0.077312	0.585366	8	3	8375	0.940972	466	0.491667	Acylcarnitine
CKD Clinical Variables-Urine metabolites network	Glu	0.05115	0.55814	7	3	9142857	0.934028	358	0.542857	Amino Acid
CKD Clinical Variables-Urine metabolites network	Hemoglobin	0.04955	0.48	7	3	5857143	0.909722	226	0.607143	Hematology
CKD Clinical Variables-Urine metabolites network	C4DC	0.043478	0.533333	6	3	2026-05-09	0.927083	274	0.566667	Acylcarnitine
CKD Clinical Variables-Urine metabolites network	Val	0.03699	0.533333	6	3	2026-05-09	0.927083	260	0.566667	Amino Acid
CKD Clinical Variables-Urine metabolites network	C10	0.022734	0.510638	5	3	2026-08-10	0.920139	186	0.653333	Acylcarnitine
CKD Clinical Variables-Urine metabolites network	Hematocrit	0.014122	0.444444	5	3	2026-08-06	0.895833	80	0.725	Hematology
CKD Clinical Variables-Urine metabolites network	PTH	0.014154	0.444444	5	3	2026-08-06	0.895833	84	0.725	Mineral bone metabolism
CKD Clinical Variables-Urine metabolites network	C6	0.012874	0.489796	4	3	1975-11-01	0.913194	112	0.716667	Acylcarnitine
CKD Clinical Variables-Urine metabolites network	Pro	0.009815	0.45283	4	4	2025-10-01	0.899306	70	0.711538	Amino Acid
CKD Clinical Variables-Urine metabolites network	C5	0.012874	0.489796	4	3	1975-11-01	0.913194	112	0.716667	Acylcarnitine
CKD Clinical Variables-Urine metabolites network	C10:1	0.014237	0.470588	4	4	1975-08-01	0.90625	98	0.553571	Acylcarnitine
CKD Clinical Variables-Urine metabolites network	Phosphate	0.003321	0.413793	3	3	7666667	0.881944	18	0.833333	Mineral bone metabolism
CKD Clinical Variables-Urine metabolites network	C5:1	0.002697	0.436364	3	4	12	0.892361	22	0.846154	Acylcarnitine
CKD Clinical Variables-Urine metabolites network	Lys	0.002697	0.436364	3	4	12	0.892361	22	0.846154	Amino Acid
CKD Clinical Variables-Urine metabolites network	Glucose	1	1	2	1	1	1	2	0	Metabolism
CKD Clinical Variables-Urine metabolites network	C12:1	0.001772	0.40678	2	4	2026-05-09	0.878472	16	0.708333	Acylcarnitine
CKD Clinical Variables-Urine metabolites network	Calcium	0	0.387097	1	3	9	0.868056	0	0	Mineral bone metabolism
CKD Clinical Variables-Urine metabolites network	C10:2	0	0.380952	1	4	12	0.864583	0	0	Acylcarnitine
CKD Clinical Variables-Urine metabolites network	His	0	0.369231	1	4	11	0.857639	0	0	Amino Acid
CKD Clinical Variables-Urine metabolites network	Ser	0	0.369231	1	4	11	0.857639	0	0	Amino Acid
CKD Clinical Variables-Urine metabolites network	C14DC	0	0.666667	1	2	2	0.75	0	0	Acylcarnitine
CKD Clinical Variables-Urine metabolites network	C8:1	0	0.666667	1	2	2	0.75	0	0	Acylcarnitine

## Sheet: Table S8
Table S8. Limma linear modeling results for differential plasma metabolites between CKD and CTR groups, with and without adjustment for age and sex covariates
Metabolite/ metabolism indicator	-LOG10(pval.adj)	-LOG10(fdr.adj)	-LOG10(pval.noadj)	-LOG10(fdr.no adj)	logFC	AveExpr	t	P.Value	adj.P.Val	B	Differently expressed CKD vs CTR
MetHis Synthesis	15.004	13.046	15.945	13.902	1.2469	-1.96e-16	8.2058	9.91e-16	8.99e-14	25.026	sigup
MetHis	14.794	13.046	15.65	13.902	1.2385	-1.66e-16	8.1424	1.61e-15	8.99e-14	24.554	sigup
C4DC	13.372	11.8	13.754	12.182	1.1783	-2.48e-16	7.7014	4.24e-14	1.58e-12	21.356	sigup
C5DC	12.989	11.541	13.536	12.089	1.1599	-2.52e-17	7.5788	1.03e-13	2.87e-12	20.493	sigup
C5:1	12.777	11.433	12.737	11.466	1.1514	-7.36e-17	7.5105	1.67e-13	3.69e-12	20.017	sigup
C5-OH	12.704	11.433	13.069	11.718	1.1475	5.25e-16	7.4869	1.98e-13	3.69e-12	19.855	sigup
C6DC	12.192	11.036	12.386	11.24	1.1235	1.91e-16	7.3189	6.43e-13	9.2e-12	18.705	sigup
ASA	12.182	11.036	12.46	11.256	1.1235	-4.18e-16	7.3158	6.57e-13	9.2e-12	18.683	sigup
C3DC	11.583	10.488	12.081	10.986	1.0927	1.17e-16	7.1149	2.61e-12	3.25e-11	17.338	sigup
C14-OH	11.534	10.485	11.658	10.688	1.0913	2.08e-17	7.0984	2.92e-12	3.27e-11	17.229	sigup
C5DC/C16	11.142	10.134	11.686	10.688	1.0721	1.24e-16	6.964	7.22e-12	7.35e-11	16.349	sigup
NOS activity	10.881	9.9107	11.95	10.901	1.0558	1.16e-16	6.8734	1.32e-11	1.23e-10	15.765	sigup
C5-OH/C0	9.5142	8.6111	9.5082	8.6894	0.98861	9.8e-16	6.3816	3.06e-10	2.45e-09	12.709	sigup
C8:1	9.3455	8.5004	9.1882	8.4814	0.9798	-2.1e-16	6.3187	4.51e-10	3.16e-09	12.333	sigup
C4-OH	9.3571	8.5004	9.9222	9.049	0.97632	-2.24e-16	6.323	4.39e-10	3.16e-09	12.359	sigup
C12:1	9.0195	8.2007	9.9969	9.0938	0.95703	-2.14e-16	6.1955	9.56e-10	6.3e-09	11.606	sigup
C4	8.8403	8.0698	9.4777	8.6837	0.94918	-6.3e-17	6.1268	1.44e-09	8.52e-09	11.206	sigup
Cit Synthesis	8.8605	8.0698	9.6769	8.8318	0.94894	1.03e-16	6.1346	1.38e-09	8.52e-09	11.252	sigup
C2	8.6361	7.9091	9.2743	8.5261	0.93683	2.43e-17	6.0478	2.31e-09	1.23e-08	10.752	sigup
C8DC	8.2903	7.5928	8.1242	7.5935	0.91963	1.09e-16	5.9119	5.13e-09	2.55e-08	9.9818	sigup
C6	8.2803	7.5928	9.1884	8.4814	0.9149	5.78e-17	5.908	5.25e-09	2.55e-08	9.9595	sigup
C14	8.0734	7.4044	8.2404	7.6826	0.90592	3.95e-16	5.8254	8.44e-09	3.94e-08	9.4996	sigup
C10:1	8.0094	7.3581	9.0735	8.3861	0.89751	6.24e-17	5.7996	9.79e-09	4.38e-08	9.3572	sigup
Cit	7.9393	7.3051	8.6794	8.0615	0.89577	-4.2e-16	5.7712	1.15e-08	4.95e-08	9.2016	sigup
C14:2	7.8786	7.276	8.8021	8.1678	0.89075	-1.71e-16	5.7466	1.32e-08	5.3e-08	9.0667	sigup
C8	7.8771	7.276	8.9305	8.2615	0.88962	1.86e-17	5.746	1.33e-08	5.3e-08	9.0634	sigup
Beta Oxydation	7.8007	7.2286	8.4289	7.8268	0.88776	-1.2e-16	5.7148	1.58e-08	5.91e-08	8.8936	sigup
C10	7.7776	7.2198	8.8322	8.1809	0.88354	-1.41e-16	5.7054	1.67e-08	6.03e-08	8.8424	sigup
C2/C0	7.6981	7.1541	8.3527	7.7658	0.88138	1.5e-17	5.6728	2e-08	7.01e-08	8.6659	sigup
C12	7.6605	7.1298	8.199	7.655	0.87954	4.86e-16	5.6573	2.19e-08	7.42e-08	8.5824	sigup
C10:2	7.3065	6.7888	7.9919	7.4742	0.85676	-1.02e-16	5.5097	4.94e-08	1.63e-07	7.7973	sigup
C14:1	7.024	6.5188	7.9126	7.4074	0.83718	-3.19e-16	5.3895	9.46e-08	3.03e-07	7.1715	sigup
C16-OH	6.5957	6.1028	6.8359	6.3777	0.81205	-1.33e-15	5.2025	2.54e-07	7.89e-07	6.2244	sigup
C4/C3	6.4262	5.9451	7.3793	6.8864	0.79647	5.66e-17	5.1269	3.75e-07	1.13e-06	5.8501	sigup
C16;1	6.1193	5.6612	6.8629	6.3934	0.77779	-5.87e-16	4.9876	7.6e-07	2.18e-06	5.1736	sigup
NESS/ESS	6.0555	5.6135	6.6633	6.2161	0.77398	-3.39e-16	4.9581	8.8e-07	2.44e-06	5.0331	sigup
C14:1/C16	6.0499	5.6135	7.1265	6.6455	0.77023	-4.65e-17	4.9556	8.91e-07	2.44e-06	5.0208	sigup
AC Sum	5.6872	5.2715	5.9781	5.5723	0.74862	-5.28e-16	4.7853	2.05e-06	5.35e-06	4.2232	sigup
C16:1-OH	4.7787	4.3923	4.9422	4.5743	0.6795	4.23e-16	4.3338	1.66e-05	4.05e-05	2.235	sigup
C5	4.5936	4.2256	4.5253	4.1662	0.6658	2.59e-16	4.2367	2.55e-05	5.95e-05	1.8319	sigup
C18:1	4.5996	4.2256	5.1038	4.7173	0.66496	2.42e-16	4.2399	2.51e-05	5.95e-05	1.8449	sigup
C16	3.9562	3.6059	4.019	3.694	0.61148	3.95e-16	3.8866	0.00011062	0.00024778	0.45079	sigup
C5DC/C5-OH	3.9119	3.5703	4.2109	3.8777	0.60772	-1.24e-16	3.8613	0.00012249	0.00026899	0.35533	sigup
Phe/Tyr	3.8679	3.5347	3.9089	3.5921	0.60434	7.35e-18	3.836	0.00013554	0.00029193	0.26056	sigup
C18:2	3.8099	3.4849	4.3755	4.0252	0.59708	4.24e-16	3.8024	0.00015492	0.00032738	0.13554	sigup
Asp	3.7621	3.4452	4.2291	3.8874	0.59335	-1.22e-16	3.7745	0.00017296	0.00035872	0.032638	sigup
C18-OH	3.3248	3.0391	3.368	3.1041	0.55347	1.49e-15	3.5108	0.00047332	0.000914	-0.90408	sigup
Fischer Ratio	3.3065	3.0282	3.4933	3.2081	0.55201	-5e-17	3.4994	0.00049369	0.00093718	-0.94313	sigup
C10DC	3.1336	2.8768	3.0838	2.827	0.53485	-9.69e-16	3.3901	0.00073511	0.0013279	-1.3111	sigup
Gly Synthesis	2.5722	2.3223	2.6371	2.3872	0.47611	4.14e-16	3.0125	0.002678	0.0047609	-2.4948	sigup
Glu	2.5595	2.3165	2.4602	2.2239	0.47507	8.11e-16	3.0035	0.0027572	0.0048251	-2.5213	sigup
C16-OH/C16	2.3173	2.081	2.5151	2.2721	0.44719	2.05e-16	2.8275	0.0048161	0.0082986	-3.025	sigup
C5/C0	2.2698	2.0402	2.1432	1.9573	0.44185	-3.93e-16	2.7919	0.0053724	0.0091168	-3.1232	sigup
Orn Synthesis	2.0569	1.8528	2.2717	2.055	0.41538	-3.37e-17	2.6277	0.0087719	0.014035	-3.5606	sigup
NESS AA sum	1.9479	1.75	2.2223	2.0119	0.4017	1.21e-15	2.5404	0.011274	0.017784	-3.7827	sigup
C0	1.8739	1.6998	1.9312	1.7628	0.39265	8.84e-16	2.4797	0.013368	0.019963	-3.9326	sigup
C3	1.8749	1.6998	1.6121	1.4767	0.39183	3.17e-17	2.4805	0.013339	0.019963	-3.9307	sigup
C5/C3	1.7435	1.5808	1.9398	1.7656	0.37524	-1.68e-16	2.3698	0.018051	0.026256	-4.1951	sigup
C18:1-OH	1.71	1.5529	1.8852	1.7281	0.36973	8.15e-16	2.3409	0.019496	0.027995	-4.262	sigup
Glucogenic AA sum	1.6079	1.4563	1.8491	1.6975	0.35634	1.4e-15	2.2511	0.024666	0.034969	-4.4653	sigup
C5DC/C8	1.5362	1.3901	1.0927	0.99283	0.3452	5.59e-17	2.1864	0.029095	0.040733	-4.6069	sigup
Gln	1.5198	1.379	1.897	1.7343	0.34268	9.07e-16	2.1714	0.030216	0.041781	-4.6392	sigup
C14DC	1.4606	1.3304	1.2375	1.1232	0.33525	7.96e-16	2.1165	0.034629	0.046728	-4.7552	sigup
C12DC	1.4199	1.2949	1.5278	1.3977	0.32904	-3.54e-16	2.0782	0.03803	0.050706	-4.8346	not sig
C8/C2	1.3923	1.2725	1.8088	1.6627	0.32408	-4.06e-16	2.0519	0.040525	0.053397	-4.8881	not sig
C18:2-OH	1.3826	1.2679	1.3957	1.2759	0.32408	-1.84e-16	2.0426	0.041441	0.05397	-4.907	not sig
C18DC	1.1122	1.0083	0.99029	0.90011	0.28058	2.82e-16	1.7694	0.077234	0.098115	-5.4214	not sig
C18	1.1081	1.0083	1.2329	1.1232	0.27928	-4.7e-16	1.765	0.077966	0.098115	-5.429	not sig
C3DC/C10	0.97744	0.88726	0.59545	0.5285	0.25561	-6.04e-18	1.6215	0.10533	0.12964	-5.6693	not sig
Glutaminase activity	0.75529	0.6792	0.55911	0.50111	0.21504	-3.51e-17	1.3555	0.17568	0.20931	-6.0612	not sig
AA Sum	0.73748	0.66598	0.8638	0.78307	0.2116	1.4e-15	1.3327	0.18303	0.21578	-6.0915	not sig
Leu/Phe	0.6339	0.56695	0.61532	0.54382	0.18972	1.26e-16	1.1954	0.23233	0.27105	-6.2635	not sig
Pro	0.33978	0.29488	0.20938	0.18135	0.11788	1.34e-15	0.74365	0.45732	0.50713	-6.6977	not sig
C14:1/C2	0.24257	0.20619	0.42438	0.37949	0.08969	2.18e-16	0.5653	0.57204	0.62202	-6.8135	not sig
C4/C2	0.23711	0.20492	0.24458	0.2124	0.088195	-5.35e-16	0.55467	0.57929	0.62385	-6.8194	not sig
C20	0.036095	0.024304	0.038458	0.026666	0.015895	2.08e-16	0.10016	0.92025	0.94558	-6.9671	not sig
Orn	0.011075	0.010457	0.013767	0.0098716	0.0050157	2.62e-15	0.031572	0.97482	0.97621	-6.9716	not sig
C26/C22	0.010457	0.010457	0.018753	0.010927	0.0047443	2.12e-16	0.029831	0.97621	0.97621	-6.9716	not sig
C16DC	0.020523	0.012697	0.1477	0.12726	-0.0091913	-1.46e-16	-0.057899	0.95384	0.97119	-6.9704	not sig
C14:1/C4	0.06407	0.048276	0.00057046	0.00057046	-0.027473	1.58e-16	-0.17282	0.86284	0.8948	-6.9572	not sig
C8/C10	0.0813	0.061466	0.10636	0.090568	-0.034319	-6.04e-17	-0.2157	0.82928	0.86803	-6.949	not sig
Leu/Ala	0.099588	0.075676	0.14709	0.12726	-0.041268	-1.67e-16	-0.25981	0.79508	0.84009	-6.9385	not sig
C3/C16	0.20117	0.17314	0.30817	0.27179	-0.076732	2.03e-16	-0.48297	0.62926	0.67121	-6.8563	not sig
C26	0.30306	0.26245	0.3953	0.35468	-0.10779	5.52e-17	-0.6785	0.49766	0.54646	-6.7436	not sig
C5-OH/C8	0.41253	0.36332	0.71645	0.64036	-0.137	1.6e-17	-0.86597	0.38678	0.4332	-6.6	not sig
C22	0.42325	0.36967	0.5687	0.50625	-0.14029	2.53e-16	-0.8833	0.37735	0.42691	-6.585	not sig
Gly	0.48448	0.42649	0.45566	0.40645	-0.15558	5.01e-16	-0.97933	0.32773	0.37455	-6.4963	not sig
Val	0.59666	0.53422	0.52339	0.46981	-0.18174	-1.85e-16	-1.1437	0.25313	0.29227	-6.3234	not sig
His	0.84154	0.7608	0.9512	0.86577	-0.23226	6.32e-16	-1.4625	0.14403	0.17346	-5.912	not sig
C24/C22	0.97144	0.88601	1.0264	0.93138	-0.25644	2.21e-16	-1.6147	0.1068	0.13002	-5.6802	not sig
Ala	1.0949	0.99989	1.1515	1.0467	-0.27753	1.21e-15	-1.7509	0.080377	0.10002	-5.4536	not sig
Leu	1.2626	1.1529	1.4496	1.3247	-0.30521	2.54e-16	-1.9248	0.054628	0.070326	-5.1377	not sig
C24&C18:1DC	1.4998	1.3644	1.7814	1.6407	-0.34083	-4.1e-17	-2.153	0.031638	0.043213	-4.6785	sigdown
ESS AA sum	1.8453	1.6769	2.1512	1.9593	-0.38816	4.45e-16	-2.4559	0.014278	0.021041	-3.9904	sigdown
C5/C2	1.882	1.6998	2.2109	2.0068	-0.39318	-3.13e-16	-2.4864	0.013121	0.019963	-3.9162	sigdown
C20DC	1.9398	1.7479	1.9831	1.8031	-0.40133	-4.19e-16	-2.5337	0.011488	0.01787	-3.7992	sigdown
Arg	2.1705	1.9602	2.3976	2.169	-0.42966	-1.38e-15	-2.7163	0.0067527	0.010961	-3.3278	sigdown
Lys	2.1994	1.9827	2.1775	1.9796	-0.4336	-2.16e-16	-2.7385	0.0063187	0.010407	-3.2684	sigdown
Ketogenic AA sum	2.2097	1.9865	2.3922	2.169	-0.43452	1.91e-15	-2.7463	0.0061704	0.010315	-3.2472	sigdown
Phe	3.2504	2.9865	3.5679	3.2669	-0.54557	2.47e-16	-3.4642	0.00056183	0.0010316	-1.0628	sigdown
BCAA sum	3.2867	3.0156	3.5371	3.2438	-0.54989	2.18e-15	-3.487	0.00051676	0.00096462	-0.9854	sigdown
Thr	3.3877	3.0943	3.3733	3.1041	-0.56001	-7.77e-16	-3.5497	0.00040959	0.0008048	-0.77	sigdown
C14:1/C12:1	3.4427	3.1417	3.4864	3.2081	-0.56449	2.54e-17	-3.5835	0.0003608	0.0007216	-0.65227	sigdown
GABR	3.4534	3.1445	3.8202	3.5113	-0.56498	3.02e-16	-3.59	0.00035207	0.00071695	-0.62953	sigdown
C3/C2	4.3203	3.9613	5.0175	4.6403	-0.64082	-4.34e-16	-4.0898	4.78e-05	0.00010932	1.2384	sigdown
Val	5.0473	4.6513	5.2583	4.8623	-0.70159	1.83e-15	-4.4714	8.97e-06	2.23e-05	2.821	sigdown
Pro/Cit	5.2689	4.8632	6.0754	5.6596	-0.71503	-1.75e-18	-4.5822	5.38e-06	1.37e-05	3.3058	sigdown
Met	5.9171	5.4912	6.4322	5.9958	-0.76461	8.19e-16	-4.8938	1.21e-06	3.23e-06	4.7285	sigdown
Ser	6.2409	5.7714	6.258	5.8321	-0.78913	-2.12e-16	-5.0432	5.74e-07	1.69e-06	5.4415	sigdown
Tyr	7.8628	7.276	8.3039	7.7318	-0.89251	4.88e-17	-5.7402	1.37e-08	5.3e-08	9.0315	sigdown
Aromatic AA sum	8.7436	7.9954	9.3711	8.6006	-0.94364	8.4e-16	-6.0895	1.8e-09	1.01e-08	10.991	sigdown
Trp	10.324	9.3887	10.965	10.03	-1.0295	-3.78e-16	-6.6768	4.74e-11	4.09e-10	14.519	sigdown

## Sheet: Table S9
Table S9. VIP scores for metabolites across PLS-DA components in CKD vs. CTR
Metabolite/ metabolism indicator	Comp. 1	Comp. 2	Comp. 3	Comp. 4	Comp. 5	Comp. 6	Comp. 7	Comp. 8
MetHis Synthesis	1.8354	1.7768	1.6255	1.6001	1.5956	1.5848	1.5739	1.5665
MetHis	1.8182	1.7772	1.6238	1.6019	1.6064	1.5946	1.5878	1.5785
C4DC	1.7033	1.5979	1.4725	1.4406	1.4297	1.4178	1.4074	1.3967
C5DC	1.6895	1.5772	1.4673	1.4363	1.4176	1.406	1.3952	1.385
C5-OH	1.6596	1.5667	1.4462	1.4112	1.3943	1.3857	1.3766	1.3688
C5:1	1.6379	1.5531	1.435	1.4001	1.3843	1.3745	1.3631	1.3546
ASA	1.6196	1.5218	1.4852	1.4519	1.4446	1.438	1.4362	1.4335
C6DC	1.6146	1.5181	1.4185	1.392	1.3748	1.3633	1.3562	1.3481
C3DC	1.5941	1.4961	1.372	1.3392	1.322	1.3126	1.304	1.2966
NOS activity	1.5851	1.5646	1.4505	1.424	1.4056	1.3964	1.3902	1.3798
C5DC/C16	1.567	1.4704	1.4374	1.4064	1.391	1.3796	1.3682	1.3579
C14-OH	1.5651	1.46	1.349	1.3193	1.3061	1.3041	1.2936	1.2839
Trp	1.5162	1.4227	1.3126	1.2826	1.2782	1.2678	1.2712	1.2683
C12:1	1.445	1.3752	1.2819	1.253	1.2367	1.2292	1.219	1.2098
C4-OH	1.4394	1.3595	1.2439	1.2388	1.2286	1.2186	1.2267	1.2663
Cit Synthesis	1.4206	1.4629	1.3802	1.3607	1.3442	1.3337	1.3227	1.3128
C5-OH/C0	1.4076	1.3616	1.2515	1.2351	1.2192	1.2121	1.2081	1.2015
C4	1.4052	1.3132	1.3151	1.3358	1.3358	1.3249	1.3193	1.31
Aromatic AA sum	1.3969	1.3076	1.2046	1.1779	1.1732	1.1794	1.1706	1.1644
C2	1.3893	1.3391	1.2234	1.1941	1.1809	1.1711	1.1614	1.161
C6	1.3825	1.307	1.2143	1.1982	1.1894	1.1803	1.1719	1.1708
C8:1	1.3825	1.2898	1.1795	1.1811	1.2364	1.2283	1.2183	1.2176
C10:1	1.3734	1.3227	1.2077	1.1988	1.1844	1.178	1.1693	1.1628
C8	1.3619	1.3036	1.1995	1.1811	1.1774	1.1675	1.1586	1.1512
C10	1.354	1.2932	1.2084	1.1841	1.1771	1.1672	1.1586	1.1518
C14:2	1.3515	1.3066	1.2147	1.1962	1.1826	1.1814	1.1838	1.1798
Cit	1.3415	1.378	1.2586	1.2469	1.2309	1.2205	1.2104	1.2012
Beta Oxydation	1.3209	1.2698	1.1683	1.1722	1.1577	1.1482	1.1386	1.143
C2/C0	1.3145	1.2703	1.168	1.1701	1.1552	1.1457	1.1362	1.1378
Tyr	1.3105	1.2349	1.1701	1.1448	1.1317	1.1453	1.1371	1.129
C14	1.3051	1.2767	1.1708	1.1426	1.13	1.129	1.1197	1.1112
C12	1.3016	1.2951	1.1827	1.1698	1.1567	1.1555	1.1462	1.1399
C8DC	1.2953	1.2692	1.3669	1.3358	1.3197	1.3085	1.3019	1.3091
C10:2	1.284	1.2147	1.1212	1.0956	1.0965	1.0892	1.0806	1.0817
C14:1	1.2772	1.2796	1.182	1.1535	1.1387	1.1328	1.124	1.1154
C4/C3	1.2305	1.1634	1.2139	1.194	1.1814	1.1827	1.1767	1.1744
C14:1/C16	1.2076	1.1759	1.0739	1.0476	1.0446	1.0364	1.0383	1.0321
C16:1	1.1833	1.1598	1.1761	1.1489	1.1364	1.1311	1.1217	1.1147
C16-OH	1.1808	1.1064	1.0855	1.0613	1.0539	1.0558	1.0472	1.0392
NESS/ESS	1.1646	1.1513	1.0797	1.1266	1.1475	1.1392	1.1428	1.14
Met	1.1425	1.1014	1.1486	1.1254	1.1162	1.143	1.1336	1.1262
Ser	1.1256	1.1443	1.0711	1.0891	1.0811	1.0799	1.0728	1.0679
Pro/Cit	1.1076	1.0334	0.981	1.0276	1.0181	1.0138	1.0086	1.0116
AC Sum	1.0979	1.0595	0.97687	0.97797	0.96913	0.96311	0.95521	0.95061
Val	1.0231	0.99304	0.99894	1.0239	1.014	1.0523	1.0435	1.0487
C18:1	1.0063	0.99535	1.2036	1.2013	1.1969	1.1882	1.1964	1.2045
C3/C2	0.99682	1.0856	0.99465	1.0117	1.0007	0.99692	0.98923	0.98471
C16:1-OH	0.98848	1.0917	1.001	0.97663	0.97865	0.98181	0.97753	0.97571
C5	0.94097	0.90852	0.91823	0.92249	0.91875	0.92153	0.92253	0.91661
C18:2	0.92333	0.86189	1.2151	1.1859	1.1706	1.1627	1.1535	1.1471
Asp	0.90577	0.88235	0.90787	0.91103	0.92499	0.92369	0.91956	0.91364
C5DC/C5-OH	0.90357	0.97823	0.97176	1.0059	1.0029	0.99465	0.99269	0.98747
C16	0.88	0.9486	0.94271	0.92204	0.92826	0.93064	0.93773	0.93565
Phe/Tyr	0.86621	0.83979	0.77231	0.769	0.75967	0.7533	0.74743	0.74515
GABR	0.85494	0.79958	0.73101	0.71313	0.71196	0.71203	0.74541	0.74275
Phe	0.82212	0.76688	0.76567	0.74809	0.7469	0.79994	0.79935	0.79365
BCAA sum	0.81802	0.76312	0.71985	0.72417	0.73425	0.80879	0.8039	0.81063
Fischer Ratio	0.81217	0.77305	0.70595	0.76121	0.75129	0.76723	0.77238	0.7701
C14:1/C12:1	0.81125	0.9447	0.90107	0.90184	0.8956	0.88835	0.88159	0.8766
Thr	0.79594	0.74273	0.73257	0.74909	0.75343	0.75064	0.77047	0.76462
C18-OH	0.79522	0.7418	0.8747	0.859	0.85497	0.87847	0.87114	0.86494
C10DC	0.75548	0.75789	0.69307	0.69647	0.68777	0.68964	0.69041	0.72567
Gly Synthesis	0.6889	0.7283	0.75399	0.74216	0.81435	0.80951	0.80391	0.80182
C16-OH/C16	0.66971	0.76739	0.73159	0.75126	0.75039	0.74408	0.74275	0.73748
Glu	0.66091	0.78375	1.4168	1.4094	1.3917	1.3805	1.3698	1.3594
Arg	0.65076	0.60784	0.68804	0.67502	0.66637	0.67674	0.71492	0.71053
Ketogenic AA sum	0.64987	0.66052	0.61977	0.60474	0.63208	0.70837	0.71362	0.71519
Orn Synthesis	0.62992	0.589	0.54455	0.53152	0.53655	0.53828	0.58863	0.58846
NESS AA sum	0.62156	0.73319	0.79687	0.88066	0.89453	0.9005	0.92285	0.91715
C5/C2	0.61964	0.75945	0.78945	0.80099	0.79077	0.79022	0.78934	0.79142
Lys	0.61392	0.58016	0.5355	0.52711	0.52041	0.51779	0.52025	0.51634
ESS AA sum	0.6094	0.74736	0.70652	0.6973	0.71901	0.77286	0.76861	0.76644
C5/C0	0.60801	0.68318	0.67179	0.65662	0.65175	0.65027	0.66181	0.6598
C20DC	0.57975	0.82849	0.78695	0.88354	0.87968	0.87531	0.90116	0.8943
C5/C3	0.57191	0.543	0.64192	0.63404	0.62995	0.62464	0.62519	0.62222
C0	0.57035	0.54508	0.51599	0.61581	0.61631	0.61556	0.61048	0.60637
Gln	0.56407	0.63388	0.59785	0.63263	0.64739	0.64534	0.69007	0.69076
C18:1-OH	0.5619	0.64759	0.7215	0.72436	0.72634	0.75387	0.75056	0.74489
Glucogenic AA sum	0.55519	0.67006	0.77218	0.84712	0.85976	0.87093	0.89491	0.88887
C8/C2	0.54763	0.52074	0.50318	0.58284	0.59502	0.59003	0.58825	0.64322
C24&C18:1DC	0.54245	0.82777	0.762	0.74786	0.78622	0.78077	0.8542	0.86342
C3	0.50942	0.61292	0.56077	0.66236	0.69053	0.7055	0.70191	0.70375
C12DC	0.49234	0.46093	0.73364	0.82426	0.81825	0.82196	0.81586	0.81046
Leu	0.47607	0.5734	0.54726	0.53585	0.59701	0.68219	0.68203	0.68933
C18:2-OH	0.46458	0.47692	0.48399	0.53872	0.62239	0.66112	0.65584	0.656
C14DC	0.42959	0.4245	0.45345	0.60649	0.63347	0.63293	0.66219	0.69895
C18	0.42853	0.63911	0.68826	0.74466	0.77823	0.80786	0.80136	0.82298
Ala	0.40963	0.60102	0.79119	0.77747	0.78404	0.80342	0.82032	0.83547
C5DC/C8	0.39557	0.53058	0.83153	0.81508	0.84634	0.83973	0.83286	0.83973
C24/C22	0.37928	0.3659	0.47236	0.46978	0.49645	0.4924	0.49462	0.49093
C18DC	0.37021	0.60682	0.57232	0.56454	0.56019	0.58358	0.59119	0.69572
His	0.36021	0.36141	0.3717	0.36766	0.40303	0.40706	0.45355	0.46598
AA Sum	0.33712	0.49678	0.69216	0.77527	0.78658	0.81316	0.82672	0.82208
C5-OH/C8	0.29563	0.65153	0.70534	0.72692	0.73438	0.73135	0.73589	0.7303
Leu/Phe	0.26494	0.53013	0.72493	0.71481	0.74469	0.74737	0.74116	0.74931
C3DC/C10	0.25866	0.32168	0.72243	0.71471	0.73622	0.7354	0.73014	0.76522
C22	0.25007	0.6924	0.66792	0.65166	0.65648	0.65338	0.72532	0.74239
Glutaminase activity	0.24695	0.67925	1.3246	1.3498	1.3338	1.3226	1.3163	1.3075
Val	0.23513	0.38248	0.37157	0.47694	0.47186	0.46803	0.47654	0.49925
Gly	0.21179	0.19848	0.59036	0.59511	0.64787	0.6442	0.63888	0.65194
C14:1/C2	0.20056	0.27614	0.55182	0.5484	0.55482	0.5504	0.58287	0.57866
C26	0.18983	0.19458	0.75643	0.78905	0.77878	0.77221	0.84856	0.84652
C3/C16	0.15586	0.65343	0.65756	0.69552	0.7513	0.74679	0.74328	0.73783
C4/C2	0.12901	0.47388	0.8338	0.95391	0.95431	0.94772	0.9492	0.96814
Pro	0.11325	0.90962	0.97508	1.0027	1.0078	1.0104	1.0146	1.0389
C16DC	0.083806	0.54856	0.5014	0.62294	0.68366	0.68166	0.69702	0.73197
Leu/Ala	0.083505	0.099068	0.34017	0.33383	0.50065	0.51384	0.56207	0.61964
C8/C10	0.062523	0.080154	0.6273	0.6639	0.67045	0.66559	0.66184	0.65892
C20	0.024132	0.37108	0.46102	0.45814	0.48078	0.49051	0.48832	0.52493
C26/C22	0.012017	0.5268	1.1857	1.2029	1.1939	1.1851	1.1815	1.1744
Orn	0.0088707	0.019109	0.77367	0.75935	0.77697	0.77627	0.77002	0.76615
C14:1/C4	0.0003731	0.5919	0.92832	0.96886	0.97463	0.97533	0.97916	0.97298

[truncated: 3 more sheets: Table S10, Table S11, Table S12]
